# Supplementary material for: Identification of recurrent regions of copy-number variants across multiple individuals
Source: BMC Bioinformatics. 2010 Mar 22;11:147. doi: 10.1186/1471-2105-11-147 (PMC2851607; doi:10.1186/1471-2105-11-147)
Supplement: Additional file 2 — This table shows details of the regions found by COVER. [file 1471-2105-11-147-S2.CSV]

	Chr	StartSNP	EndSNP	NumberSNPs	Start	End	Length	MedConf	tab...2..ng...1..	Total	Pvalue	FDR	Genes.ANNO
1	1	rs4124251	rs3115850	43	97215	751010	653795	24.628	15	15	NA	NA	OR4F16,OR4F29,OR4F3
2	1	rs3819001	rs7524470	44	1128776	1182378	53602	54.83	7	7	NA	NA	B3GALT6,CENTB5,CPSF3L,DVL1,FAM132A,GLTPD1,MXRA8,PUSL1,SCNN1D,SDF4,TAS1R3,TNFRSF18,TNFRSF4,TTLL10,UBE2J2
3	1	rs2229832	rs10399878	15	1212369	1229816	17447	24.4415	4	4	NA	NA	B3GALT6,CENTB5,CPSF3L,DVL1,FAM132A,GLTPD1,MXRA8,PUSL1,SCNN1D,SDF4,TAS1R3,TNFRSF18,TNFRSF4,TTLL10,UBE2J2
4	1	rs3138159	rs2986753	15	6442611	6453022	10411	22.167	3	3	NA	NA	ESPN,PLEKHG5,TNFRSF25
5	1	rs12737841	cnv92p14	8	10292133	10299808	7675	25.409	3	3	NA	NA	KIF1B
6	1	rs17035482	rs2242287	15	10613535	10637498	23963	25.258	4	4	NA	NA	CASZ1
7	1	rs1736763	rs9726225	13	12783336	12802943	19607	26.993	3	3	NA	NA	HNRPCL1,PRAMEF1
8	1	rs11122001	rs12135103	5	12833787	12838434	4647	26.993	3	3	NA	NA	HNRPCL1,PRAMEF1,PRAMEF2,LOC653606,PRAMEF10,PRAMEF4,PRAMEF5,PRAMEF6,PRAMEF7,PRAMEF8
9	1	rs2744929	rs3927482	13	25462210	25519520	57310	43.8215	4	4	NA	NA	RHD
10	1	rs6687438	rs11211098	9	38901882	38909716	7834	30.108	3	3	NA	NA
11	1	rs4061073	rs682211	8	54469331	54480098	10767	23.234	3	3	NA	NA	SSBP3
12	1	rs7512039	cnv396p2	5	86174832	86176913	2081	20.493	3	3	NA	NA	COL24A1
13	1	rs11165201	rs12025248	29	94906770	94926867	20097	89.719	3	3	NA	NA
14	1	rs17014913	cnvGap_CNV_457.4p86	48	103907158	104094454	187296	24.048	19	19	NA	NA	AMY1A,AMY1B,AMY1C,AMY2A,,AMY2B
15	1	rs10857968	rs11102515	5	109169467	109173397	3930	21.621	3	3	NA	NA	C1orf62
16	1	rs10494120	rs1412844	6	111180501	111189246	8745	20.808	13	13	NA	NA
17	1	rs2281493	rs4659221	7	119964310	119969876	5566	24.726	4	4	NA	NA	ZNF697
18	1	cnv584p7	rs12409037	23	147272181	147478120	205939	28.293	23	23	NA	NA
19	1	rs4971100	rs1058189	22	153422355	153432180	9825	46.892	5	5	NA	NA	MUC1,THBS3,TRIM46
20	1	rs34735555	rs11808274	7	167493526	167507362	13836	22.895	20	20	NA	NA	NME7
21	1	rs2156853	rs2861058	8	173064490	173069354	4864	23.368	19	19	NA	NA	RABGAP1L
22	1	rs4845149	rs11800026	9	188038628	188043864	5236	115.842	4	4	NA	NA
23	1	rs2211195	rs1340200	15	190102939	190135064	32125	53.0225	4	4	NA	NA
24	1	rs455497	cnvGap_CNV_780.2p26	17	194989670	195077621	87951	38.35	16	16	NA	NA	CFHR1,CFHR3
25	1	rs7524743	rs2066237	13	226405562	226426398	20836	24.345	5	5	NA	NA	C1orf69,GJC2,OBSCN,GUK1
26	1	rs4916144	rs28428817	18	246802692	246859583	56891	38.475	39	39	NA	NA	OR2T10,OR2T11,OR2T34
27	2	rs1175867	rs1175853	6	4191253	4199818	8565	23.1955	4	4	NA	NA
28	2	rs11694843	rs6431764	7	6215812	6225571	9759	24.202	6	6	NA	NA
29	2	rs13387419	rs2123483	8	10956284	10973008	16724	23.416	3	3	NA	NA	KCNF1
30	2	rs6746364	rs13021952	9	17086609	17095936	9327	40.719	3	3	NA	NA
31	2	rs6543844	rs13431208	7	34556561	34580068	23507	27.143	23	23	NA	NA
32	2	rs6751791	rs17016558	27	35435501	35467948	32447	90.555	3	3	NA	NA
33	2	rs6756847	rs4265994	12	38809481	38818580	9099	28.826	7	7	NA	NA	GALM
34	2	rs12617846	rs7589532	11	41092148	41101972	9824	36.848	22	22	NA	NA
35	2	rs1516185	rs1028145	10	51779965	51781546	1581	30.23	13	13	NA	NA
36	2	rs2177917	rs2049552	4	52613957	52637176	23219	19.474	4	4	NA	NA
37	2	rs6545358	rs6753258	7	53698406	53700051	1645	25.821	3	3	NA	NA
38	2	rs4971995	rs4972133	25	87525062	87710913	185851	25.529	3	3	NA	NA
39	2	rs394390	rs389158	3	89336047	89364731	28684	53.725	3	3	NA	NA
40	2	rs399609	rs1830097	33	89568953	89885025	316072	50.058	10	10	NA	NA
41	2	rs4395295	rs4325814	20	132994153	133025106	30953	26.506	5	5	NA	NA	GPR39
42	2	rs7585982	rs10190321	5	158683842	158687489	3647	20.5385	4	4	NA	NA	UPP2
43	2	rs1227131	rs1227137	6	168121044	168136035	14991	21.444	4	4	NA	NA
44	2	rs4530328	rs16866773	6	180123158	180129913	6755	20.216	8	8	NA	NA	ZNF385B
45	2	cnv6810p4	rs7420385	7	184955017	184970723	15706	19.642	3	3	NA	NA
46	2	rs4533488	rs1430701	5	195688025	195690695	2670	21.752	26	26	NA	NA
47	2	rs2350807	rs13422311	10	203004035	203020242	16207	33.463	17	17	NA	NA	BMPR2
48	2	cnv6888p1	rs959668	9	208061364	208066083	4719	29.593	21	21	NA	NA
49	2	rs10194837	rs4485560	9	227951554	227966532	14978	22.134	3	3	NA	NA	TM4SF20
50	2	rs13403997	rs2001544	10	241147750	241161656	13906	24.034	3	3	NA	NA	ANKMY1,DUSP28,RNPEPL1
51	3	rs13096082	rs9883944	4	1758334	1762581	4247	19.566	3	3	NA	NA
52	3	rs12631980	rs13059452	17	6194093	6211442	17349	68.915	3	3	NA	NA
53	3	rs7627496	rs9844203	6	37954886	37961253	6367	18.467	3	3	NA	NA	CTDSPL
54	3	rs7650968	rs13060901	8	46037406	46047010	9604	23.055	3	3	NA	NA	XCR1
55	3	rs7614762	rs6779016	12	46765401	46819251	53850	31.268	29	29	NA	NA
56	3	cnv7961p16	rs6765101	9	48060027	48081438	21411	22.08	3	3	NA	NA	MAP4
57	3	rs2246556	rs2581795	6	53003023	53013826	10803	23.3215	6	6	NA	NA	SFMBT1
58	3	rs2668228	rs2248008	5	62586006	62587053	1047	20.986	3	3	NA	NA	CADPS
59	3	rs554348	rs5017289	9	62687883	62689915	2032	41.646	4	4	NA	NA	CADPS
60	3	rs4583573	rs1479940	13	65166887	65189725	22838	43.633	11	11	NA	NA
61	3	rs6797049	rs7621581	7	89753046	89758560	5514	24.318	5	5	NA	NA
62	3	rs12633686	rs10049265	5	100427634	100430538	2904	19.666	9	9	NA	NA
63	3	rs260175	rs260179	6	116143746	116150586	6840	21.7385	12	12	NA	NA	ZBTB20
64	3	rs9833887	rs7624706	8	150446085	150450025	3940	27.178	6	6	NA	NA
65	3	rs6441134	rs1822395	10	158739710	158755076	15366	22.449	3	3	NA	NA	C3orf55
66	3	rs7638231	rs7627193	10	163696570	163712278	15708	35.71	7	7	NA	NA
67	3	rs13098441	rs2058827	9	164004033	164101579	97546	29.076	33	33	NA	NA
68	3	rs9862939	rs1525381	12	166524485	166560107	35622	50.672	3	3	NA	NA
69	3	rs4282082	rs2222464	11	166747883	166772118	24235	25.557	6	6	NA	NA
70	3	rs9833334	rs10490875	4	176564661	176566093	1432	19.4705	4	4	NA	NA	NAALADL2
71	3	rs9827991	rs9811214	6	190847118	190849457	2339	21.3955	12	12	NA	NA	TP63
72	3	rs7612621	rs13326329	5	191220845	191221750	905	25.009	6	6	NA	NA	LEPREL1
73	3	rs6444540	rs297396	9	192548086	192552678	4592	22.951	21	21	NA	NA	CCDC50
74	4	rs2403271	rs3135908	30	1762305	1782127	19822	63.693	4	4	NA	NA	FGFR3,TACC3,LETM1
75	4	rs6835865	rs11722359	25	8979912	9117312	137400	25.0975	6	6	NA	NA	DEFB131,LOC650293
76	4	rs6835730	rs4607209	7	10006425	10009254	2829	21.062	15	15	NA	NA
77	4	rs2323002	rs1390266	8	20982707	20987259	4552	25.58	23	23	NA	NA	KCNIP4
78	4	rs6855328	rs34819222	6	34456032	34499424	43392	21.575	15	15	NA	NA
79	4	rs2575548	rs2612536	7	42392310	42404178	11868	31.223	4	4	NA	NA
80	4	cnvGap_CNV_8817.3p24	rs4518216	6	48980619	49019760	39141	23.133	3	3	NA	NA
81	4	rs7437110	rs10452418	17	49223948	49345777	121829	23.133	3	3	NA	NA
82	4	rs6841028	rs4602525	5	63352170	63357704	5534	20.152	18	18	NA	NA
83	4	rs11131433	rs17083582	6	63813426	63833261	19835	20.058	3	3	NA	NA
84	4	rs11942653	rs2347846	8	64378106	64392223	14117	22.021	17	17	NA	NA
85	4	cnvGap_CNV_8874.4p76	rs34620016	21	69045672	69186276	140604	23.45425	28	28	NA	NA	UGT2B17,,TMPRSS11E,TMPRSS11E2
86	4	rs12506196	rs12513058	5	70296335	70310066	13731	21.693	3	3	NA	NA
87	4	rs17261150	cnv8911p12	8	78002267	78006020	3753	21.309	6	6	NA	NA
88	4	rs1898249	rs3775183	6	87195437	87198951	3514	21.87	11	11	NA	NA	MAPK10
89	4	rs1503659	rs1394001	7	112516864	112526806	9942	19.468	3	3	NA	NA
90	4	rs7686222	rs4279283	6	115398433	115401739	3306	20.617	7	7	NA	NA
91	4	rs17051344	rs964305	7	122504713	122509433	4720	20.604	5	5	NA	NA	GPR103
92	4	cnv9136p1	rs4260593	5	138312400	138317314	4914	19.486	9	9	NA	NA
93	4	rs1425991	rs6535206	7	138400194	138409844	9650	25.5565	6	6	NA	NA
94	4	rs1849119	rs2013452	4	145141057	145143848	2791	40.622	4	4	NA	NA	GYPB,GYPA
95	4	rs9992474	rs1298678	7	152100215	152103763	3548	20.813	8	8	NA	NA	LRBA
96	4	rs2625277	rs7685675	8	156815840	156817835	1995	26.513	5	5	NA	NA	GUCY1A3
97	4	rs4691238	rs4691240	6	157183142	157186835	3693	22.291	3	3	NA	NA
98	4	rs1907090	rs4691425	13	158759825	158783730	23905	26.683	5	5	NA	NA
99	4	rs6836538	rs13144145	22	161271979	161291569	19590	72.708	7	7	NA	NA
100	4	rs7436001	rs1439258	27	162081090	162146977	65887	20.788	17	17	NA	NA
101	4	rs10016502	rs10001548	9	166087679	166098831	11152	22.181	3	3	NA	NA	C4orf39,TRIM61
102	4	rs12500312	rs7683178	59	169045175	169224618	179443	193.595	5	5	NA	NA
103	4	rs1394857	rs4557229	4	173226195	173227450	1255	19.569	11	11	NA	NA	GALNT17
104	4	rs17064848	rs12504521	5	178614049	178621651	7602	18.781	4	4	NA	NA
105	4	rs4443228	rs12502947	8	178831900	178844003	12103	29.551	3	3	NA	NA
106	4	rs1447329	rs17068948	5	181372297	181374412	2115	19.088	5	5	NA	NA
107	5	rs422797	rs4518448	18	783022	893717	110695	35.79	9	9	NA	NA	ZDHHC11
108	5	rs17289138	rs10434659	21	8756085	8800106	44021	56.8475	6	6	NA	NA
109	5	rs27117	rs27480	20	14492942	14548485	55543	41.897	3	3	NA	NA	TRIO
110	5	rs4235554	rs17647886	4	15772769	15773478	709	18.575	5	5	NA	NA	FBXL7
111	5	rs6451988	rs6873851	12	17649730	17703857	54127	27.039	5	5	NA	NA
112	5	cnvGap_CNV_9695.2p237	cnvGap_CNV_9695.4p3277	120	68899306	70274080	1374774	33.40975	36	36	NA	NA	,DKFZP686M0199,LOC728340,LOC730394,SERF1A,SERF1B,SMN2,SMN1
113	5	cnvGap_CNV_9695.5p127	rs7702814	38	70327006	70685177	358171	24.354	19	19	NA	NA	,DKFZP686M0199,GTF2H2,LOC728340,LOC730394,NAIP
114	5	rs1428355	rs13159026	10	76366157	76393081	26924	34.702	3	3	NA	NA	AGGF1,ZBED3,CRHBP
115	5	rs2914928	rs4573015	22	97074222	97125076	50854	72.837	3	3	NA	NA
116	5	rs11242207	rs7711786	16	101197157	101234268	37111	45.191	3	3	NA	NA
117	5	rs10057612	rs10479311	28	104460010	104529033	69023	106.818	4	4	NA	NA
118	5	rs37183	rs784480	6	115622043	115645196	23153	22.98	6	6	NA	NA	COMMD10
119	5	rs10071435	rs2900114	6	117418263	117421055	2792	19.575	11	11	NA	NA
120	5	rs10223116	rs265311	69	140172827	140249401	76574	58.0325	20	20	NA	NA	PCDHA1,PCDHA10,PCDHA11,PCDHA12,PCDHA13,PCDHA2,PCDHA3,PCDHA4,PCDHA5,PCDHA6,PCDHA7,PCDHA8,PCDHA9
121	5	rs29826	rs256157	10	151494364	151499003	4639	28.1935	12	12	NA	NA
122	5	rs998997	rs10069855	7	155410444	155421495	11051	25.334	11	11	NA	NA
123	5	rs905796	rs709044	32	172020555	172091842	71287	41.611	5	5	NA	NA
124	5	rs3812035	rs17876032	15	176749749	176763233	13484	25.503	3	3	NA	NA	F12,PFN3,SLC34A1,RGS14
125	6	rs2666949	rs3866811	12	267474	308858	41384	20.22	6	6	NA	NA	DUSP22
126	6	rs502431	rs496862	10	10589376	10604869	15493	56.1465	4	4	NA	NA	,GCNT2
127	6	rs6922929	rs6910077	6	19151979	19156771	4792	23.494	12	12	NA	NA
128	6	rs6923005	rs9357075	7	29084050	29090266	6216	23.054	3	3	NA	NA
129	6	rs3115612	rs2394704	66	29959422	30007126	47704	45.697	37	37	NA	NA
130	6	rs9259925	rs449962	2	30010176	30011069	893	57.925	4	4	NA	NA	,HLA-A
131	6	rs1634757	rs28895001	32	31384589	31406526	21937	37.658	24	24	NA	NA
132	6	rs9295986	rs9266515	12	31446507	31449319	2812	42.2165	16	16	NA	NA
133	6	rs35781539	cnv30748p5	17	31923382	31933559	10177	25.327	3	3	NA	NA	,NEU1
134	6	cnv30809p1	cnv30835p11	75	32057331	32112472	55141	34.7445	20	20	NA	NA	C4A,C4B,CYP21A2
135	6	rs1557551	rs34328528	41	32560168	32601789	41621	28.147	49	49	NA	NA	HLA-DRB5
136	6	rs16870207	rs35781869	71	32606390	32661960	55570	37.665	26	26	NA	NA	HLA-DRB1
137	6	rs9270531	rs28366341	9	32667673	32672762	5089	21.759	13	13	NA	NA	,HLA-DRB1
138	6	rs9271884	rs9272055	5	32703606	32707154	3548	21.9125	8	8	NA	NA
139	6	rs9272979	rs17612583	9	32719329	32723448	4119	22.7405	10	10	NA	NA	,HLA-DQA1
140	6	rs9274791	rs28755305	8	32747141	32754210	7069	22.9705	8	8	NA	NA
141	6	rs4714687	cnv10418p12	20	43644379	43665657	21278	35.657	5	5	NA	NA	POLH,XPO5
142	6	rs4538709	rs9357881	6	55934096	55954486	20390	23.116	6	6	NA	NA
143	6	rs7773946	rs1634207	21	67074215	67105019	30804	76.241	3	3	NA	NA
144	6	rs9343405	rs12111160	11	77074879	77081385	6506	31.178	5	5	NA	NA
145	6	rs12205651	rs1933517	6	78936990	78954002	17012	20.8	10	10	NA	NA
146	6	rs818248	rs7773124	33	79029649	79090197	60548	83.442	31	31	NA	NA
147	6	rs4706852	rs2503722	5	81341226	81349801	8575	21.236	12	12	NA	NA
148	6	rs592805	rs1066335	8	87464993	87469692	4699	26.308	6	6	NA	NA
149	6	rs4707762	rs9363009	7	93631870	93635080	3210	25.379	9	9	NA	NA
150	6	rs2516610	rs3778667	21	168126581	168138806	12225	345.035	3	3	NA	NA	,FRMD1,KIF25,MLLT4
151	7	cnv10949PP29	rs10272797	25	37124	164003	126879	35.131	7	7	NA	NA
152	7	rs4720833	rs10276767	3	1540929	1548617	7688	25.767	3	3	NA	NA	INTS1,MAFK,MICALL2,TMEM184A
153	7	rs6959481	rs2304537	12	2575835	2600990	25155	42.1545	4	4	NA	NA	IQCE,C7orf27,LFNG
154	7	rs836496	rs12537894	12	6419318	6433976	14658	23.5955	4	4	NA	NA	DAGLB
155	7	rs4418238	rs2243620	21	6610189	6680510	70321	32.2205	4	4	NA	NA	C7orf26
156	7	rs10235786	rs13438188	7	23106465	23110722	4257	23.044	5	5	NA	NA
157	7	rs2712239	rs17500918	38	27105003	27160003	55000	85.543	5	5	NA	NA	HOXA1,HOXA2,HOXA3,HOXA4,HOXA5,HOXA6,HOXA7,HOXA9
158	7	rs12672167	rs4143242	14	55356080	55404581	48501	29.371	3	3	NA	NA	LANCL2
159	7	rs11135615	cnv11283PP1511	14	61100583	61225802	125219	24.262	3	3	NA	NA
160	7	rs8188357	rs4451192	5	61789417	61797361	7944	138.897	3	3	NA	NA
161	7	rs8188354	rs7293668	14	61909571	62075724	166153	138.897	3	3	NA	NA
162	7	rs11978034	rs2311928	8	62326882	62401114	74232	21.475	7	7	NA	NA
163	7	rs1404337	rs12666887	4	62464926	62470598	5672	138.897	3	3	NA	NA
164	7	rs887911	rs2430253	140	75981641	76468279	486638	127.341	7	7	NA	NA	,UPK3B,POMZP3
165	7	rs7789660	rs10953797	14	78646314	78689062	42748	45.25	5	5	NA	NA	MAGI2
166	7	rs6951656	rs2709204	4	90871010	90876158	5148	18.981	3	3	NA	NA
167	7	rs10274663	rs10243929	6	93165330	93168493	3163	19.878	10	10	NA	NA
168	7	cnv11492p1	rs760142	10	100007842	100016851	9009	26.791	3	3	NA	NA	HRBL,LRCH4,C7orf51
169	7	cnvGap_CNV_11506.1p73	cnvGap_CNV_11506.2p517	20	101914898	102094911	180013	19.471	5	5	NA	NA	MGC119295,POLR2J2,POLR2J3,RASA4,UPLP
170	7	rs38744	rs10215967	10	110835815	110867477	31662	35.016	4	4	NA	NA	IMMP2L
171	7	rs4276595	rs4726489	15	141412174	141439888	27714	29.1345	20	20	NA	NA	MGAM
172	7	rs13237635	rs870970	8	148785484	148807050	21566	24.237	3	3	NA	NA	ZNF746,ZNF777
173	7	rs1132261	rs7393	18	149690920	149726204	35284	25.474	5	5	NA	NA	REPIN1,ZNF775
174	7	rs3793334	rs2303946	29	150408539	150459249	50710	40.158	3	3	NA	NA	CENTG3,FASTK,TMUB1
175	8	cnvcnv2007:325PP89	cnv11896PP8	18	2213788	2275525	61737	20.2945	8	8	NA	NA
176	8	rs28407329	rs2627330	8	3773951	3777675	3724	30.435	11	11	NA	NA	CSMD1
177	8	rs9314519	rs11779175	9	3987468	3990992	3524	32.516	3	3	NA	NA	CSMD1
178	8	rs1714741	rs1647302	6	4013913	4020594	6681	26.639	3	3	NA	NA	CSMD1
179	8	rs2897732	rs9650522	30	4706056	4743398	37342	111.637	3	3	NA	NA	CSMD1
180	8	rs2527118	rs1707413	11	5583199	5592495	9296	34.624	12	12	NA	NA	CSMD1
181	8	rs13272289	rs17466210	7	6106038	6110545	4507	27.7	3	3	NA	NA
182	8	rs10110812	rs2920653	13	6166523	6187853	21330	44.027	3	3	NA	NA
183	8	rs12680482	rs6601377	53	7230125	7929107	698982	38.54	13	13	NA	NA	DEFB104A,DEFB104B,DEFB105A,DEFB105B,DEFB106A,DEFB106B,DEFB107A,DEFB107B,SPAG11B,DEFB103A,DEFB103B,DEFB4,SPAG11A
184	8	cnvGap_CNV_11931.6p107	rs2686962	6	8031765	8102456	70691	30.229	3	3	NA	NA	DEFB103A,DEFB103B,DEFB104A,DEFB104B,DEFB105A,DEFB105B,DEFB106A,DEFB106B,DEFB107A,DEFB107B,DEFB4,SPAG11A,SPAG11B
185	8	rs4117582	rs593655	23	12260644	12499866	239222	23.58	3	3	NA	NA
186	8	rs17117331	rs10216715	15	13643825	13653134	9309	44.2105	6	6	NA	NA
187	8	rs10092799	rs10101188	25	13659506	13694172	34666	84.89	11	11	NA	NA
188	8	rs507053	rs2410239	10	15092491	15096732	4241	3134.584	3	3	NA	NA	SGCZ,TUSC3
189	8	rs4623426	rs10094534	10	15446378	15455979	9601	46.641	5	5	NA	NA	TUSC3,SGCZ
190	8	rs12542835	rs9325789	8	16306880	16317263	10383	28.294	5	5	NA	NA
191	8	rs2937886	rs2904724	5	17625071	17625980	909	21.8705	4	4	NA	NA	MTUS1
192	8	rs10108977	rs7462677	22	39351896	39497557	145661	56.038	43	43	NA	NA
193	8	rs1455370	rs7465286	8	40304029	40308706	4677	30.128	7	7	NA	NA
194	8	rs7835366	rs6471606	10	58520505	58530376	9871	32.67	5	5	NA	NA
195	8	rs1464327	rs2688650	10	61159909	61168404	8495	37.321	4	4	NA	NA
196	8	rs6472326	rs379085	6	68711389	68713064	1675	22.9445	6	6	NA	NA	CPA6
197	8	rs12549065	rs10104393	7	72378104	72380244	2140	20.9525	14	14	NA	NA	EYA1
198	8	rs4349980	rs717732	5	85423712	85430101	6389	22.8895	4	4	NA	NA	RALYL
199	8	rs12675391	rs7829520	10	115701219	115711712	10493	28.1905	24	24	NA	NA
200	8	rs4327884	rs12681073	8	120088774	120097052	8278	25.053	7	7	NA	NA
201	8	rs16896607	rs7833684	7	123129144	123130086	942	28.8745	6	6	NA	NA
202	8	rs7001578	rs1117497	7	135129150	135135129	5979	28.896	3	3	NA	NA
203	8	rs305307	rs10107003	121	137751666	137926509	174843	449.121	5	5	NA	NA
204	8	rs12114743	cnv12375p6	8	138891980	138900190	8210	20.7705	8	8	NA	NA
205	8	rs2290416	rs10282929	16	144728743	144752920	24177	38.813	3	3	NA	NA	C8orf73,EEF1D,NAPRT1,TIGD5,PYCRL
206	8	rs28580598	rs4074060	25	144862310	144923639	61329	105.065	3	3	NA	NA	EPPK1,FAM83H,GRINA,MAPK15,NRBP2,PARP10,PLEC1,PUF60,SCRIB
207	8	rs6993562	rs7008775	19	144984240	145022708	38468	68.795	4	4	NA	NA	EPPK1,FAM83H,GRINA,MAPK15,NRBP2,PARP10,PLEC1,PUF60,SCRIB
208	8	rs7840395	rs2857827	12	145056944	145070767	13823	66.092	4	4	NA	NA	EPPK1,FAM83H,GRINA,MAPK15,NRBP2,PARP10,PLEC1,PUF60,SCRIB
209	8	cnv12456p232	rs13268104	12	145445915	145477799	31884	19.809	3	3	NA	NA	BOP1,SCXB,DGAT1,HSF1
210	8	rs34703595	rs34293591	23	145694139	145709477	15338	29.5855	6	6	NA	NA	GPT,LRRC14,MFSD3,PPP1R16A,RECQL4,CYHR1,FOXH1,KIAA1688,KIFC2,LRRC24,MGC70857
211	9	rs7038366	rs9407292	11	505616	516772	11156	32.297	5	5	NA	NA	KANK1
212	9	rs10964465	rs3829069	22	2018757	2046563	27806	29.9255	4	4	NA	NA	SMARCA2
213	9	rs820502	rs4742239	5	6691130	6695824	4694	20.6	7	7	NA	NA
214	9	rs4273936	rs1929408	9	11926706	11942796	16090	94.1235	4	4	NA	NA
215	9	rs7855944	rs1411215	6	24492737	24505111	12374	21.3645	6	6	NA	NA
216	9	rs1831328	cnvGap_CNV_12625.5p171	14	39147133	39194795	47662	29.057	4	4	NA	NA	CNTNAP3
217	9	rs2445492	rs28482105	11	43608776	43730292	121516	26.232	7	7	NA	NA
218	9	rs1930607	cnvGap_CNV_12643.7p277	41	45312096	45842847	530751	32.3825	4	4	NA	NA
219	9	cnvGap_CNV_12643.10p112	rs28594836	29	45985097	46336803	351706	24.871	5	5	NA	NA
220	9	rs872077	rs10869745	8	70814515	70832319	17804	30.075	3	3	NA	NA	PIP5K1B,PRKACG
221	9	rs7021184	rs3897966	13	71289871	71308782	18911	26.882	3	3	NA	NA	APBA1
222	9	rs10780982	rs2993013	8	72692244	72700700	8456	31.898	3	3	NA	NA	TRPM3
223	9	rs356669	rs4647377	16	97087614	97099567	11953	37.5	3	3	NA	NA	FANCC
224	9	rs7873356	rs13289190	5	106404242	106407821	3579	20.74	4	4	NA	NA	OR13C2
225	9	rs2253174	rs4149275	9	106660153	106678328	18175	21.021	3	3	NA	NA	ABCA1
226	9	rs1570303	rs12553893	12	113440819	113456623	15804	26.403	3	3	NA	NA	LOC552891,bA16L21.2.1
227	9	rs2240946	rs2416977	6	130190422	130196469	6047	23.179	3	3	NA	NA	URM1,CERCAM
228	9	rs11542564	rs12344399	9	130491638	130496206	4568	24.0665	4	4	NA	NA	PKN3,SET
229	9	rs1717455	cnv12970p12	11	138124962	138148330	23368	21.224	3	3	NA	NA	BTBD14A,C9orf69
230	9	rs28635317	rs10781517	40	138828793	138879862	51069	52.326	4	4	NA	NA	C9orf86,EDF1,LOC389813,MAMDC4,PHPT1,KIAA1984,TRAF2
231	9	rs4880180	rs13283333	26	138996304	139032414	36110	73.432	3	3	NA	NA	ABCA2,ANAPC2,C9orf139,C9orf140,C9orf142,C9orf75,CLIC3,DPP7,ENTPD2,FLJ45224,FUT7,GRIN1,LRRC26,MAN1B1,MGC59937,NDOR1,NPDC1,PTGDS,RNF208,SSNA1,TMEM203,UAP1L1
232	9	rs9697205	rs9721582	20	139211953	139244023	32070	29.27	3	3	NA	NA	ABCA2,ANAPC2,C9orf139,C9orf140,C9orf142,C9orf75,CLIC3,DPP7,ENTPD2,FLJ45224,FUT7,GRIN1,LRRC26,MAN1B1,MGC59937,NDOR1,NPDC1,PTGDS,RNF208,SSNA1,TMEM203,UAP1L1,SLC34A3
233	10	rs604772	rs579882	5	13096593	13100416	3823	20.293	3	3	NA	NA
234	10	rs11012151	rs10732432	11	20890630	20896007	5377	27.2245	14	14	NA	NA
235	10	rs7069551	rs11012951	13	22643324	22666668	23344	31.4335	4	4	NA	NA	BMI1,COMMD3
236	10	rs9703384	rs4300351	5	42073196	42103487	30291	24.66	3	3	NA	NA
237	10	cnvGap_CNV_1388.4p148	rs3013867	141	46213921	47218918	1004997	127.275	11	11	NA	NA	ANXA8,ANXA8L1,ANXA8L2,GPRIN2,PPYR1,SYT15,
238	10	rs12250344	rs12767547	9	58185524	58190329	4805	32.542	9	9	NA	NA
239	10	rs7901115	rs16910271	11	58574865	58593236	18371	39.833	3	3	NA	NA
240	10	rs16921552	rs7896358	7	66980652	66983475	2823	23.821	34	34	NA	NA
241	10	rs10998460	rs4746796	9	70283286	70289282	5996	24.003	3	3	NA	NA	STOX1
242	10	rs8187692	rs7904678	13	101585965	101596851	10886	19.832	5	5	NA	NA	ABCC2
243	10	rs11199705	rs11199716	15	122759878	122774992	15114	43.3165	12	12	NA	NA
244	10	cnv1722p1	rs11146240	12	133837428	133855042	17614	23.189	3	3	NA	NA	DPYSL4,STK32C
245	10	rs12412335	rs7906610	11	134444072	134457521	13449	27.622	3	3	NA	NA	INPP5A,NKX6-2
246	10	rs2245170	rs12258169	146	135092863	135296458	203595	100.45225	10	10	NA	NA	CYP2E1,SYCE1,,FRG2B
247	11	rs11246135	rs11246136	2	360831	361265	434	39.343	3	3	NA	NA	B4GALNT4,PKP3,SIGIRR,TMEM16J
248	11	rs35828848	cnv1792p13	15	393545	402449	8904	39.343	3	3	NA	NA	B4GALNT4,PKP3,SIGIRR,TMEM16J
249	11	cnv1797p1	rs10431192	16	472838	483636	10798	29.438	3	3	NA	NA	PTDSS2
250	11	rs2857476	cnv1817PP2	22	1237710	1260299	22589	24.409	3	3	NA	NA	MUC5AC,MUC5B,TOLLIP
251	11	rs10838750	rs4758195	30	5842822	5891679	48857	67.297	3	3	NA	NA	OR52E4
252	11	rs12221927	rs16909443	6	6146415	6149038	2623	20.641	4	4	NA	NA	OR52B2
253	11	rs7931990	rs1600965	7	7774010	7785071	11061	23.574	22	22	NA	NA	OR5P2
254	11	rs7943050	rs11823347	34	21145601	21170916	25315	93.886	3	3	NA	NA	NELL1
255	11	rs6483934	rs17234449	10	23376731	23395672	18941	29.361	3	3	NA	NA
256	11	rs2120148	rs10501016	6	25567562	25582465	14903	23.474	3	3	NA	NA
257	11	rs1565753	rs7113321	10	25660411	25677282	16871	38.322	7	7	NA	NA
258	11	rs10742947	rs4076322	8	49669405	49701670	32265	23.7185	6	6	NA	NA
259	11	rs11227577	rs2571184	6	54700151	54731269	31118	21.72	5	5	NA	NA
260	11	rs596371	rs11820303	112	55124465	55352889	228424	62.932	53	53	NA	NA	OR4C6,OR5D13,OR5D14,OR5D18,OR5L1,OR5L2,OR4C11,OR4P4,OR4S2
261	11	rs12292779	rs1943146	9	58584471	58603752	19281	19.995	3	3	NA	NA
262	11	rs2845563	rs11601767	10	65061168	65072958	11790	25.947	5	5	NA	NA	EHBP1L1,FAM89B,KCNK7,LTBP3,MAP3K11,SCYL1,SSSCA1
263	11	rs13206	rs1205259	31	65095675	65149271	53596	31.961	7	7	NA	NA	MAP3K11,PCNXL3,RELA,SIPA1,EHBP1L1,FAM89B,KCNK7,SSSCA1
264	11	rs7944860	rs1049642	12	65162755	65178199	15444	48.167	3	3	NA	NA	PCNXL3,RELA,SIPA1,EHBP1L1,FAM89B,KCNK7,MAP3K11,SSSCA1
265	11	rs12576969	rs503156	16	65559054	65577249	18195	36.033	3	3	NA	NA	GAL3ST3,SF3B2,CATSPER1
266	11	rs1632616	rs641081	14	66995698	67014399	18701	28.114	3	3	NA	NA	AIP,PITPNM1
267	11	rs11227928	rs10896237	12	67282855	67321748	38893	24.021	3	3	NA	NA
268	11	rs12275766	rs11824614	11	72726403	72740220	13817	35.403	3	3	NA	NA	ARHGEF17
269	11	rs7947005	rs12293984	10	81181640	81194909	13269	32.44	17	17	NA	NA
270	11	rs12281596	rs4592448	7	85982050	85984664	2614	22.001	15	15	NA	NA	ME3
271	11	rs11824616	rs11824255	22	129392992	129469666	76674	48.1595	4	4	NA	NA	APLP2,PRDM10
272	12	rs12579529	rs7487259	10	2115897	2127756	11859	26.4185	8	8	NA	NA	ADIPOR2,CACNA1C,CACNA2D4,DCP1B,ERC1,FBXL14,LRTM2,WNT5B
273	12	rs10774398	rs11064044	7	6113877	6117825	3948	26.179	4	4	NA	NA	CD9,VWF
274	12	rs2364493	rs3136551	12	6415792	6424121	8329	92.11	3	3	NA	NA	LTBR,SCNN1A,TNFRSF1A,CD27,TAPBPL,VAMP1
275	12	rs4883418	rs7307260	16	7644562	7690853	46291	31.2215	8	8	NA	NA	ACSM4,APOBEC1,CD163,CD163L1,CLEC4C,CLSTN3,DPPA3,GDF3,NANOG,PEX5,SLC2A14
276	12	rs7970550	rs11610602	36	7876208	7962082	85874	99.571	4	4	NA	NA	ACSM4,APOBEC1,CD163,CD163L1,CLEC4C,CLSTN3,DPPA3,GDF3,NANOG,PEX5,SLC2A14,SLC2A3
277	12	rs10771797	rs7966300	9	9526879	9611502	84623	21.239	11	11	NA	NA	,A2M,A2ML1,AICDA,C12orf59,CD69,CLEC12A,CLEC12B,CLEC1A,CLEC1B,CLEC2B,CLEC2D,CLEC4D,CLEC4E,CLEC6A,CLEC7A,CLEC9A,CLECL1,FAM80B,GABARAPL1,KLRB1,KLRF1,KLRG1,M6PR,MFAP5,OLR1,PHC1,PZP
278	12	rs10459058	rs3983891	7	11398341	11436086	37745	21.1525	12	12	NA	NA	CSDA,ETV6,KLRA1,KLRC1,KLRC2,KLRC3,KLRC4,KLRD1,KLRK1,MAGOHB,PRB1,PRB2,PRB3,PRB4,PRH1,PRH2,PRR4,STYK1,TAS2R10,TAS2R13,TAS2R14,TAS2R42,TAS2R43,TAS2R44,TAS2R46,TAS2R47,TAS2R48,TAS2R49,TAS2R50,TAS2R7,TAS2R8,TAS2R9,
279	12	rs10842922	rs2293042	5	27539678	27545813	6135	20.5425	6	6	NA	NA	ABCC9,ARNTL2,BCAT1,BHLHB3,C12orf11,C12orf39,CASC1,CMAS,ETNK1,FGFR1OP2,FLJ32894,GOLT1B,GYS2,IAPP,IFLTD1,ITPR2,KCNJ8,KIAA0528,KLHDC5,KRAS,LDHB,LOC196415,LOC728858,LRMP,LST-3TM12,LYRM5,MED21,MRPS35,PPFIBP1,PTHLH,PYROXD1,RASSF8,RECQL,REP15,SLCO1A2,SLCO1B1,SOX5,SSPN,ST8SIA1,STK38L,TM7SF3
280	12	rs16935372	rs11050642	5	30129221	30132410	3189	21.932	6	6	NA	NA	CAPRIN2,CCDC91,ERGIC2,IPO8,MLSTD1,OVCH1,TMTC1
281	12	rs4931434	rs1025624	50	31157554	31298174	140620	93.468	7	7	NA	NA	OVOS2
282	12	rs1259703	rs1150990	33	31894595	31954269	59674	77.331	4	4	NA	NA	ALG10,AMN1,BICD1,C12orf35,DNM1L,FAM60A,FGD4,LOC440093,MGC24039,MGC50559,PKP2,SYT10,YARS2
283	12	rs12426910	rs2166256	7	33192424	33197122	4698	25.308	23	23	NA	NA	ALG10,AMN1,BICD1,C12orf35,DNM1L,FAM60A,FGD4,LOC440093,MGC24039,MGC50559,PKP2,SYT10,YARS2
284	12	rs815041	rs2200155	15	33615916	33626202	10286	338.901	3	3	NA	NA	ALG10,AMN1,BICD1,C12orf35,DNM1L,FAM60A,FGD4,LOC440093,MGC24039,MGC50559,PKP2,SYT10,YARS2
285	12	rs7972535	rs7955308	7	39104527	39107443	2916	23.062	5	5	NA	NA	LRRK2,SLC2A13
286	12	rs2251431	rs1492322	7	39161618	39162250	632	20.896	11	11	NA	NA
287	12	rs923397	rs2732466	11	47006659	47018726	12067	22.922	4	4	NA	NA	,ADCY6,ANP32D,ASB8,C12orf41,C12orf54,CACNB3,CCNT1,COL2A1,DDX23,FLJ20489,H1FNT,HDAC7A,LALBA,LOC387856,OR10AD1,OR8S1,P11,PFKM,RAPGEF3,RND1,RPAP3,SENP1,TMEM106C,VDR,ZNF641
288	12	rs17126240	rs7311578	17	50685931	50720718	34787	43.045	4	4	NA	NA	GRASP,ACVR1B,ACVRL1,ANKRD33,C12orf44,FIGNL2,KRT7,KRT80,KRT81,KRT86,NR4A1,SCN8A
289	12	rs949387	rs6580876	10	50977370	50987234	9864	218.897	3	3	NA	NA	ACVR1B,ACVRL1,ANKRD33,C12orf44,FIGNL2,GRASP,KRT7,KRT80,KRT81,KRT86,NR4A1,SCN8A,KRT83,KRT84,KRT85
290	12	rs1050045	rs2518691	29	56401538	56435609	34071	44.535	4	4	NA	NA	CDK4,CENTG1,MARCH9,TSPAN31,ARHGAP9,B4GALNT1,CYP27B1,DCTN2,DDIT3,DTX3,GEFT,GLI1,INHBC,INHBE,KIF5A,MARS,MBD6,OS9,PIP4K2C,R3HDM2,SLC26A10,STAC3
291	12	rs10879145	rs4105088	6	69160993	69162893	1900	23.656	5	5	NA	NA
292	12	rs7967621	rs11609843	6	127796466	127798966	2500	24.457	3	3	NA	NA	FZD10,GLT1D1,SLC15A4,TMEM132D
293	12	rs12818967	rs4623986	15	130363561	130390749	27188	42.607	3	3	NA	NA	GPR133
294	12	rs4964888	rs921894	8	130680839	130700683	19844	21.171	3	3	NA	NA	EP400,MMP17,PUS1,SFRS8,ULK1
295	12	rs11246867	rs4964879	16	130943970	130966262	22292	41.349	3	3	NA	NA	EP400,MMP17,PUS1,SFRS8,ULK1
296	12	rs10161026	rs11147301	4	131583923	131594684	10761	64.012	3	3	NA	NA	,DDX51,GALNT9,NOC4L,P2RX2,POLE
297	12	rs1574157	rs7294615	17	131640365	131678218	37853	38.977	5	5	NA	NA	,DDX51,GALNT9,NOC4L,P2RX2,POLE
298	13	rs9510465	rs7999417	12	22443597	22451518	7921	43.522	3	3	NA	NA
299	13	rs9569632	rs9563480	9	56646795	56680301	33506	21.243	27	27	NA	NA	,FLJ40296
300	13	rs287375	rs9541502	10	68147928	68164923	16995	41.853	5	5	NA	NA
301	13	rs2479952	rs9317903	15	69637654	69670657	33003	54.869	3	3	NA	NA
302	14	rs28620789	rs2792103	76	18520261	19493705	973444	32.0375	16	16	NA	NA	A26C2,OR4K1,OR4K2,OR4K5,OR4M1,OR4N2,OR4Q3,,OR11H12
303	14	rs1953992	rs4981720	15	19590900	19609145	18245	37.981	4	4	NA	NA	OR4L1
304	14	rs28525131	rs11624386	16	20427995	20489494	61499	43.383	9	9	NA	NA	RNASE3
305	14	rs2415730	rs7146156	6	40679974	40738084	58110	21.775	18	18	NA	NA
306	14	rs12893951	rs10136621	8	100074968	100087243	12275	37.888	3	3	NA	NA	BEGAIN
307	14	rs944002	rs8176402	19	102642568	102674101	31533	20.053	5	5	NA	NA	C14orf73,TNFAIP2
308	14	rs8020975	rs11160835	6	104647739	104658689	10950	54.119	3	3	NA	NA	JAG2,NUDT14
309	14	rs7161158	rs8007663	16	104986333	105009884	23551	38.507	4	4	NA	NA	CRIP2,MTA1
310	14	rs12884681	rs7153964	144	105138663	106269763	1131100	31.515	39	39	NA	NA
311	15	rs2199325	cnv3962p40	154	18523042	20093116	1570074	32.40275	50	50	NA	NA	LOC283755,LOC650137,OR4M2,OR4N4,,A26B1
312	15	rs6606788	rs7182769	11	20330244	20352905	22661	310.707	3	3	NA	NA	,CYFIP1,LOC283767,TUBGCP5,NIPA1,NIPA2
313	15	rs8029320	rs4778464	60	20437666	20537129	99463	310.707	3	3	NA	NA	CYFIP1,LOC283767,TUBGCP5,NIPA1,NIPA2
314	15	rs10519332	rs10519332	1	20555858	20555858	0	84.173	3	3	NA	NA	CYFIP1,NIPA1,NIPA2,TUBGCP5
315	15	rs11263694	cnvGap_CNV_3964p272	32	20807351	21178386	371035	24.03	15	15	NA	NA	GOLGA8E
316	15	rs1524854	rs1524845	9	21606581	21612590	6009	25.5615	6	6	NA	NA	,MAGEL2,MKRN3,NDN
317	15	rs11854134	rs8030106	15	22134751	22202904	68153	43.951	3	3	NA	NA	C15orf2,SNRPN,SNURF
318	15	rs1453556	rs3867498	7	22617453	22629880	12427	29.717	3	3	NA	NA	C15orf2,SNRPN,SNURF
319	15	rs34897129	rs28626174	3	24662388	24668459	6071	33.201	3	3	NA	NA	GABRA5,ATP10A,GABRB3
320	15	rs286103	cnvGap_CNV_4014.10p67	25	28440982	28591312	150330	25.992	5	5	NA	NA	CHRFAM7A
321	15	rs8038419	rs12438793	50	28714502	28881771	167269	81.029	4	4	NA	NA	ARHGAP11B
322	15	rs8035202	rs4779536	15	29543863	29574400	30537	22.815	3	3	NA	NA	OTUD7A
323	15	rs17842511	rs2946544	10	30296605	30303265	6660	32.668	4	4	NA	NA	CHRNA7
324	15	rs4238566	rs16973323	8	31694920	31697114	2194	29.0355	4	4	NA	NA	RYR3
325	15	cnvGap_CNV_4024.1p141	cnvGap_CNV_4024.2p144	27	32481609	32625184	143575	34.641	17	17	NA	NA	GOLGA8A,GOLGA8B
326	15	rs8038211	rs2947252	6	33806270	33814431	8161	42.693	3	3	NA	NA
327	15	rs12050604	rs35900502	9	41144698	41161221	16523	23.621	3	3	NA	NA	UBR1
328	15	cnv4123p1	rs7162216	8	54579805	54582930	3125	22.101	11	11	NA	NA	,MNS1,TEX9
329	15	rs12438442	rs8029133	8	72122858	72134776	11918	26.68	3	3	NA	NA	PML,CCDC33,GOLGA6,ISLR,ISLR2,STRA6
330	15	rs11632813	rs7164541	16	73557085	73577699	20614	29.201	5	5	NA	NA	PTPN9,SIN3A
331	15	rs7178860	rs10152994	26	88541314	88585934	44620	116.741	3	3	NA	NA	CIB1,LOC390637,SEMA4B,TTLL13,IDH2
332	15	rs7163605	rs10451021	3	91660035	91661513	1478	29.528	3	3	NA	NA
333	15	rs1513859	rs12915943	8	95551339	95565108	13769	27.695	3	3	NA	NA
334	15	rs10468128	rs1456417	10	95616714	95633191	16477	34.0765	8	8	NA	NA
335	16	rs3209623	rs2858942	11	163618	165653	2035	29.238	8	8	NA	NA	HBA1,HBA2,HBM,HBQ1,HBZ
336	16	rs11864655	rs763158	17	519901	546105	26204	39.9065	2	2	NA	NA	FLJ36208,LOC146325,PIGQ,RAB40C,SOLH,RAB11FIP3
337	16	rs4984677	rs2384971	20	611683	637250	25567	23.996	3	3	NA	NA	C16orf13,C16orf14,RAB40C,WFIKKN1
338	16	rs11861214	rs12448210	29	686612	715506	28894	48.477	3	3	NA	NA	C16orf24,CCDC78,FBXL16,HAGHL,LOC339123,METRN,NARFL,RHBDL1,RHOT2,STUB1,WDR24,WDR90,C16orf13,C16orf14,RAB40C,WFIKKN1
339	16	rs909910	rs4984765	13	1138939	1173355	34416	40.623	3	3	NA	NA	C1QTNF8,CACNA1H,SSTR5,TPSG1
340	16	rs2745137	rs12934797	11	1209741	1213983	4242	36.015	3	3	NA	NA	C1QTNF8,CACNA1H,SSTR5,TPSG1
341	16	rs2294618	rs1033476	12	1754392	1764076	9684	29.172	3	3	NA	NA	EME2,IGFALS,MAPK8IP3,MRPS34,NME3,NUBP2,SPSB3
342	16	rs9926128	rs27384	62	2071290	2188889	117599	81.5155	4	4	NA	NA	C16orf79,CASKIN1,DCI,DNASE1L2,E4F1,GBL,LOC283871,PKD1,RAB26,RNPS1,TRAF7,TSC2
343	16	rs13336471	rs11641275	6	2638870	2639784	914	19.306	5	5	NA	NA	,KCTD5
344	16	rs4781292	rs6498340	22	12599154	12613937	14783	39.2275	6	6	NA	NA
345	16	cnvGap_CNV_4460.1p59	rs2609723	45	16269920	16708567	438647	29.3625	8	8	NA	NA	,NOMO3,ABCC6
346	16	rs10852237	rs7501115	8	19856910	19871980	15070	23.878	11	11	NA	NA
347	16	rs6497493	rs4783390	8	20420371	20440544	20173	21.951	3	3	NA	NA
348	16	cnvGap_CNV_4480p23	rs159190	14	22516508	22610270	93762	22.704	4	4	NA	NA
349	16	rs11074907	rs8057055	11	28521466	28528253	6787	28.386	9	9	NA	NA	SULT1A1,CCDC101,SULT1A2
350	16	rs34954049	cnvGap_CNV_4507.3p134	20	28549743	28721599	171856	19.884	12	12	NA	NA	EIF3C,EIF3CL,LOC390688,LOC440350
351	16	rs17884388	rs749767	11	31018565	31031908	13343	24.126	3	3	NA	NA	BCKDK,POL3S,VKORC1,ZNF646,MYST1
352	16	rs6565221	rs6565224	14	31130153	31155425	25272	33.506	3	3	NA	NA	PYDC1,TRIM72,PYCARD
353	16	rs28377725	rs28569285	31	31977497	32300099	322602	22.983	7	7	NA	NA	,LOC729355,TP53TG3
354	16	rs28778587	cnvGap_CNV_4524.18p153	75	32419415	33240087	820672	25.8325	42	42	NA	NA	LOC729355,TP53TG3
355	16	rs4566180	rs9921313	9	33287352	33382661	95309	30.766	3	3	NA	NA	,LOC729355,TP53TG3
356	16	rs7500004	cnv4537p8	51	34325303	34602723	277420	38.981	9	9	NA	NA
357	16	rs28432380	cnvGap_CNV_4585p70	5	54362680	54390068	27388	20.1145	4	4	NA	NA
358	16	rs9935251	rs8052123	8	56102826	56121172	18346	26.902	3	3	NA	NA	CCDC102A
359	16	rs7499402	rs8063383	15	62633197	62668692	35495	44.187	3	3	NA	NA
360	16	rs34012739	rs11555862	15	66233470	66252450	18980	26.323	6	6	NA	NA	ACD,RLTPR,PARD6A,C16orf48,LOC388284
361	16	cnv4724PP2	rs13334367	9	87111708	87131078	19370	26.994	3	3	NA	NA	ZFPM1,C16orf85
362	17	rs7212945	rs1122073	10	14984724	14998961	14237	28.398	5	5	NA	NA
363	17	rs4924873	rs11659143	6	18308259	18341276	33017	21.752	7	7	NA	NA	LOC654346
364	17	rs2012843	rs7225451	13	19443475	19478062	34587	38.511	4	4	NA	NA
365	17	rs17617750	rs28373125	16	31469658	31567477	97819	20.296	5	5	NA	NA	CCL3L1,CCL3L3,CCL4L1,CCL4L2,TBC1D3B,TBC1D3C
366	17	rs16966714	rs2522040	8	36760641	36778704	18063	23.081	5	5	NA	NA	KRT33B
367	17	rs7213436	rs35231320	15	39607689	39625005	17316	28.038	3	3	NA	NA	ASB16,ATXN7L3,C17orf65,TMUB2,UBTF
368	17	rs17660132	rs2732700	42	41521621	41710573	188952	27.321	20	20	NA	NA	,KIAA1267
369	17	cnvGap_CNV_5117.1p150	rs155733	38	41755843	42137359	381516	27.355	38	38	NA	NA	ARL17,ARL17P1,LRRC37A2,NSF,LRRC37A
370	17	rs7224448	rs17759200	7	51515464	51527276	11812	25.586	3	3	NA	NA
371	17	rs12603656	rs483557	10	70390763	70407723	16960	48.825	3	3	NA	NA	FADS6,FDXR,GRIN2C,TMEM104,USH1G
372	17	rs28360848	rs3764374	6	75420544	75429891	9347	21.175	3	3	NA	NA	CBX4
373	17	rs1132803	rs6565625	12	77280791	77291775	10984	27.824	3	3	NA	NA	HGS,MRPL12,SLC25A10
374	18	cnvcnv2007:140PP2	rs28372587	4	12048090	12057533	9443	27.456	3	3	NA	NA
375	18	rs1389531	rs1032454	10	29640614	29664346	23732	24.166	4	4	NA	NA
376	18	rs2469869	rs2469871	8	36514524	36519446	4922	24.909	33	33	NA	NA
377	18	rs17077611	rs7407730	9	63448025	63468185	20160	25.207	7	7	NA	NA
378	18	rs11875083	rs9957606	16	64897188	64906488	9300	54.1455	10	10	NA	NA
379	18	rs12958013	rs17188953	8	65359372	65367619	8247	27.826	7	7	NA	NA	DOK6
380	18	cnv5585p2	cnv5588p17	12	74693156	74702191	9035	19.688	3	3	NA	NA
381	18	rs2974285	rs7233358	15	74826612	74870273	43661	36.051	5	5	NA	NA	SALL3
382	18	rs4076307	rs2278332	31	75708872	75762158	53286	55.261	5	5	NA	NA	KCNG2,PQLC1
383	19	rs28921985	rs17672806	85	528665	618118	89453	92.405	6	6	NA	NA	BSG,FGF22,HCN2,POLRMT,RNF126
384	19	rs351967	rs17684161	49	740890	816406	75516	53.101	9	9	NA	NA	ARID3A,AZU1,C19orf22,CFD,ELA2,KISS1R,MED16,PRG2,PRTN3,PTBP1
385	19	rs4807395	rs2240167	19	953847	969541	15694	34.19	4	4	NA	NA	C19orf6,GRIN3B
386	19	rs6510599	rs2214461	28	1169219	1211286	42067	37.5115	6	6	NA	NA	ATP5D,C19orf23,C19orf24,C19orf26,CIRBP,EFNA2,MIDN,STK11
387	19	rs2379239	rs10414354	23	1234757	1264763	30006	78.799	3	3	NA	NA	ATP5D,C19orf23,C19orf24,C19orf26,CIRBP,EFNA2,MIDN,STK11
388	19	rs11671400	rs791470	9	1431825	1441703	9878	37.349	3	3	NA	NA	ADAMTSL5,APC2,C19orf25,DAZAP1,GAMT,NDUFS7,PCSK4,REEP6,RPS15
389	19	rs11557272	rs7252741	13	1506073	1531334	25261	50.092	3	3	NA	NA	MBD3,MEX3D,TCF3,UQCR
390	19	rs7259305	rs2079945	5	1596679	1605355	8676	21.698	3	3	NA	NA	TCF3,MBD3,MEX3D,UQCR
391	19	rs8112336	rs11880932	13	1813102	1831422	18320	63.882	3	3	NA	NA	ADAT3,FAM108A1,KLF16,REXO1,SCAMP4
392	19	rs10407789	rs4806826	22	1923214	1941679	18465	43.0815	4	4	NA	NA	AP3D1,BTBD2,C19orf36,CSNK1G2,MKNK2,MOBKL2A
393	19	rs880525	rs7249204	15	2167532	2187637	20105	31.668	3	3	NA	NA	AMH,DOT1L,PLEKHJ1,SF3A2,C19orf35,JSRP1,LOC645191,LSM7,OAZ1,SPPL2B
394	19	rs3761018	rs8112524	4	2199882	2201528	1646	39.241	3	3	NA	NA	AMH,DOT1L,PLEKHJ1,SF3A2,C19orf35,JSRP1,LOC645191,LSM7,OAZ1,SPPL2B
395	19	rs12979801	rs8112989	29	2213084	2245279	32195	45.488	3	3	NA	NA	C19orf35,LOC645191,OAZ1,AMH,DOT1L,JSRP1,LSM7,PLEKHJ1,SF3A2,SPPL2B
396	19	rs11881243	rs2288942	23	2371674	2395608	23934	32.2705	4	4	NA	NA	LMNB2,TIMM13,TMPRSS9
397	19	cnv5691p1	rs768965	26	3541675	3566465	24790	34.403	3	3	NA	NA	C19orf29,GIPC3,PIP5K1C,TBXA2R
398	19	rs2379623	rs350841	18	3982810	4014067	31257	31.326	6	6	NA	NA	PIAS4,ZBTB7A,MAP2K2
399	19	rs6422427	rs10417466	20	8464242	8495812	31570	39.919	8	8	NA	NA	HNRPM,MYO1F,PRAM1,ZNF414
400	19	rs10409673	rs12978642	96	15640453	15696522	56069	67.345	8	8	NA	NA	CYP4F12,
401	19	rs6511105	rs33947	24	20404485	20507201	102716	72.1855	20	20	NA	NA
402	19	rs13346024	rs10412156	9	45403050	45417144	14094	33.6	4	4	NA	NA	CNTD2,MAP3K10,TTC9B,AKT2
403	19	rs11668767	rs7259265	13	45820149	45857092	36943	26.244	3	3	NA	NA	LTBP4,NUMBL
404	19	rs28399456	rs1060090	19	46042735	46073380	30645	29.573	23	23	NA	NA	CYP2A6,CYP2A7,
405	19	rs7246152	rs10417778	96	47948855	48391048	442193	56.1215	12	12	NA	NA	PSG1,PSG11,PSG6,PSG7,PSG4,PSG5,PSG9,PSG2,PSG8
406	19	rs2682563	rs3213376	18	48729168	48745757	16589	24.067	4	4	NA	NA	XRCC1,ZNF575,ETHE1
407	19	rs2914439	rs2914433	10	52874320	52885580	11260	26.151	3	3	NA	NA	GLTSCR1
408	19	rs1799267	rs8100222	23	53636451	53660661	24210	24.752	3	3	NA	NA	GRIN2D,GRWD1,KCNJ14
409	19	rs1673023	rs1150922	8	55709538	55717947	8409	23.0845	4	4	NA	NA	LOC554235,LRRC4B,JOSD2
410	19	rs8109866	rs12151194	10	58213912	58244108	30196	25.813	3	3	NA	NA
411	19	rs17207328	rs17239607	10	59423491	59435029	11538	28.769	9	9	NA	NA	LILRA6
412	19	rs591847	rs4806585	12	59973429	60038236	64807	25.62	9	9	NA	NA	KIR2DL1,KIR2DL4,KIR2DS4,KIR3DL1,KIR3DP1
413	19	rs35068131	rs4801308	22	60675666	60697067	21401	40.4815	6	6	NA	NA	NAT14,ZNF628
414	19	rs609833	rs2292812	4	60776533	60781165	4632	46.854	3	3	NA	NA	FIZ1,ZNF524,ZNF579,ZNF784,LOC646643,NAT14,ZNF628
415	19	rs310465	rs908668	6	60815558	60825850	10292	46.854	3	3	NA	NA	FIZ1,ZNF524,ZNF579,ZNF784
416	19	rs473539	rs504350	14	61288627	61312072	23445	32.045	4	4	NA	NA	ZNF787,ZNF444
417	20	rs6131581	rs13043921	7	14373337	14397184	23847	25.429	3	3	NA	NA	MACROD2
418	20	rs6079756	rs2423935	8	15259431	15266767	7336	30.356	3	3	NA	NA	MACROD2
419	20	rs4815111	rs11700378	10	22273574	22276921	3347	26.843	6	6	NA	NA
420	20	rs290461	rs290469	9	52086262	52088118	1856	33.7255	4	4	NA	NA	BCAS1
421	20	rs6027201	rs194971	15	57939404	57955221	15817	34.488	3	3	NA	NA	C20orf177,PPP1R3D,SYCP2
422	20	rs6128998	rs6129005	5	59010964	59022667	11703	24.069	3	3	NA	NA
423	20	rs910944	rs4809469	13	61128959	61144287	15328	29.126	3	3	NA	NA
424	20	rs1151624	rs2253823	6	61840339	61843400	3061	50.057	3	3	NA	NA	ARFRP1,C20orf135,LIME1,RTEL1,SLC2A4RG,TNFRSF6B,TPD52L2,ZBTB46,ZGPAT
425	21	rs2260868	rs10222103	35	13677116	13853913	176797	48.117	3	3	NA	NA
426	21	rs2827712	rs11910740	13	23099838	23130703	30865	53.577	3	3	NA	NA
427	21	rs9983634	rs2827813	9	23345177	23352592	7415	28.367	9	9	NA	NA
428	21	rs459210	rs229032	8	27117916	27122320	4404	27.149	4	4	NA	NA
429	21	rs11908823	rs8128508	9	33846015	33856177	10162	33.973	3	3	NA	NA	DONSON,SON
430	21	rs234748	rs1672133	9	43265339	43280210	14871	30.067	3	3	NA	NA	PKNOX1
431	21	rs1102228	rs13052063	12	43651954	43664110	12156	38.018	3	3	NA	NA	SNF1LK
432	21	rs9983151	rs4819130	33	45754870	45782727	27857	45.853	3	3	NA	NA	COL18A1,SLC19A1
433	21	rs11908960	cnv7502p5	21	46386845	46414254	27409	33.744	3	3	NA	NA	C21orf56,COL6A2,FTCD
434	22	rs5756850	rs5750807	136	20784580	20930912	146332	117.14625	6	6	NA	NA	,VPREB1
435	22	rs2329974	rs12171150	246	20991626	21570027	578401	34.5145	30	30	NA	NA	ZNF280A,ZNF280B,,GGTL4,PRAME
436	22	rs406958	rs140315	9	22676385	22717669	41284	19.261	5	5	NA	NA	GSTT1
437	22	rs9612921	rs7288183	102	23991725	24244593	252868	216.269	14	14	NA	NA	IGLL3,LRP5L
438	22	rs6001344	rs2076109	8	37693776	37711772	17996	24.506	17	17	NA	NA	APOBEC3B
439	22	cnv7656p3	rs5757998	26	39222320	39269856	47536	43.7335	4	4	NA	NA	MKL1
440	22	rs3817816	rs3747941	17	48951780	48979320	27540	28.188	4	4	NA	NA	PANX2,TRABD
441	22	rs17001608	rs6009995	8	49328192	49341707	13515	31.828	3	3	NA	NA	CHKB,CPT1B,KLHDC7B,MAPK8IP2,LOC440836,TYMP
442	22	rs8137073	rs131734	10	49373073	49392682	19609	27.439	3	3	NA	NA	CHKB,CPT1B,KLHDC7B,MAPK8IP2
443	22	rs2341009	rs3810648	19	49480446	49522492	42046	36.4665	8	8	NA	NA	SHANK3,ACR
