# Supplementary material for: Identification of recurrent regions of copy-number variants across multiple individuals
Source: BMC Bioinformatics. 2010 Mar 22;11:147. doi: 10.1186/1471-2105-11-147 (PMC2851607; doi:10.1186/1471-2105-11-147)
Supplement: Additional file 3 — This table shows details of the regions found by COMPOSITE. [file 1471-2105-11-147-S3.CSV]

	Chr	StartSNP	EndSNP	NumberSNPs	Start	End	Length	MedConf	group.CEU	group.CHJP	group.YRI	Total	Pvalue	FDR	Genes.ANNO
1	1	rs4124251	rs12029736	31	97215	696231	599016	13.384	16	9	16	41	0.617109772	0.738440613	OR4F16,OR4F29,OR4F3,,OR4F5
2	1	rs3094315	rs3115850	8	742429	751010	8581	23.365	6	1	0	7	0.042999337	0.150804819	OR4F16,OR4F29,OR4F3
3	1	rs11260542	rs4534327	133	1099882	1279624	179742	38.2675	1	1	5	7	0.106383613	0.259872408	CENTB5,CPSF3L,PUSL1,SCNN1D,B3GALT6,FAM132A,SDF4,TNFRSF18,TNFRSF4,DVL1,GLTPD1,MXRA8,TAS1R3,TTLL10,UBE2J2,
4	1	rs4845917	rs9726225	2	12802740	12802943	203	26.628	3	2	1	6	0.662991022	0.788204822	HNRPCL1,LOC653606,PRAMEF10,PRAMEF2,PRAMEF4,PRAMEF5,PRAMEF6,PRAMEF7,PRAMEF8,,PRAMEF1
5	1	rs11122001	rs9725475	6	12833787	12846549	12762	13.71	7	6	3	16	0.340206928	0.528612663	PRAMEF2,PRAMEF4,HNRPCL1,LOC653606,PRAMEF10,PRAMEF5,PRAMEF6,PRAMEF7,PRAMEF8
6	1	rs2517979	rs3927482	12	25470863	25519520	48657	43.8215	3	0	1	4	0.455897772	0.668196436	RHD
7	1	rs7512039	cnv396p2	5	86174832	86176913	2081	15.566	4	8	1	13	0.006963914	0.03561752	COL24A1
8	1	rs10127519	rs12025248	30	94904517	94926867	22350	89.719	0	0	3	3	0.05012285	0.159807269
9	1	rs17014913	cnvGap_CNV_457.4p86	48	103907158	104094454	187296	21.642	17	7	9	33	0.365274122	0.563415107	AMY1A,AMY1B,AMY1C,AMY2A,,AMY2B
10	1	rs10494120	rs1412844	6	111180501	111189246	8745	18.988	9	0	14	23	0.000212308	0.002266156
11	1	rs195207	rs4839457	153	115529471	115904151	374680	369.427	1	0	0	1	1	1	NGFB
12	1	rs4246521	rs2784410	79	144337336	144474316	136980	293.767	0	1	0	1	0.258928571	0.441858732	CD160,PDZK1,ZNF364
13	1	rs9726566	rs12409037	21	147292384	147478120	185736	24.223	18	8	2	28	0.000791021	0.006164938
14	1	rs2769267	rs6690486	18	149599791	149631606	31815	71.331	0	2	0	2	0.065315315	0.187542806	SELENBP1,POGZ,PSMB4
15	1	rs12098109	rs7526620	4	150828032	150850302	22270	12.646	10	5	1	16	0.029588002	0.110898543	LCE3C
16	1	rs4971100	rs1058189	22	153422355	153432180	9825	46.892	0	1	4	5	0.043323766	0.150865028	MUC1,THBS3,TRIM46
17	1	rs12047527	rs12089656	123	160428958	160630615	201657	299.95	0	1	0	1	0.258928571	0.441858732	C1orf111,FLJ13137,NOS1AP
18	1	rs34735555	rs11808274	7	167493526	167507362	13836	19.3775	23	4	9	36	0.002195097	0.013642945	NME7
19	1	rs2156853	rs2156854	7	173064490	173068262	3772	21.9285	5	13	4	22	0.00096147	0.007152753	RABGAP1L
20	1	rs10922063	rs10754190	4	187684314	187695124	10810	76.83	0	1	1	2	0.511583012	0.728079011
21	1	rs12022352	rs9427700	52	187972418	188048192	75774	115.842	2	0	2	4	0.566883117	0.738440613
22	1	rs2211195	rs1340200	15	190102939	190135064	32125	53.0225	0	0	4	4	0.014457994	0.06352003
23	1	rs455497	cnvGap_CNV_780.2p26	17	194989670	195077621	87951	36.088	7	1	14	22	0.001610404	0.010168759	CFHR1,CFHR3
24	1	rs7524743	rs1188697	51	226405562	226535081	129519	20.694	2	1	5	8	0.262286138	0.441858732	C1orf69,GJC2,GUK1,OBSCN
25	1	rs4916144	rs28428817	18	246802692	246859583	56891	38.053	16	5	21	42	0.004248017	0.022427704	OR2T10,OR2T11,OR2T34
26	2	rs11694843	rs6431764	7	6215812	6225571	9759	23.3205	0	0	8	8	9.02E-05	0.001135883
27	2	rs6543844	rs13431208	7	34556561	34580068	23507	24.6405	28	0	0	28	3.96E-14	6.48E-12
28	2	rs6751791	rs17016558	27	35435501	35467948	32447	90.555	0	0	3	3	0.05012285	0.159807269
29	2	rs6756847	rs4265994	12	38809481	38818580	9099	26.75	8	0	0	8	0.000911432	0.006884816	GALM
30	2	rs12617846	rs7589532	11	41092148	41101972	9824	36.807	5	3	15	23	0.002335514	0.014157254
31	2	rs7593767	cnv6342p5	5	44320603	44321576	973	15.7565	15	5	0	20	9.99E-05	0.001225743
32	2	rs6737959	rs17035245	43	46531908	46593187	61279	114.2325	2	0	0	2	0.338963964	0.528353353	ATP6V1E2
33	2	rs1516185	rs11563088	9	51779965	51781218	1253	30.23	13	0	0	13	1.08E-05	0.000182572
34	2	rs2177917	rs2049552	4	52613957	52637176	23219	14.4185	13	17	2	32	6.77E-06	0.000118636
35	2	rs982116	rs17048231	40	56593154	56671431	78277	96.0165	1	1	0	2	0.726190476	0.846934736
36	2	rs1000585	rs1803196	66	75676670	75768543	91873	100.857	0	2	0	2	0.065315315	0.187542806	C2orf3,MRPL19
37	2	rs1527194	rs2861609	109	78117391	78487388	369997	446.797	0	1	0	1	0.258928571	0.441858732
38	2	rs7587086	rs10173571	162	83098531	83711454	612923	37.308	2	0	1	3	0.783441558	0.884298403
39	2	rs11887528	rs11895252	4	89157579	89223011	65432	12.132	5	2	0	7	0.090332814	0.229810423
40	2	rs394390	rs389158	3	89336047	89364731	28684	39.2865	2	0	2	4	0.566883117	0.738440613
41	2	rs399609	rs1830097	33	89568953	89885025	316072	47.02	5	4	4	13	0.869209221	0.961605897
42	2	rs339269	rs10173717	90	110129729	110340339	210610	319.896	0	1	0	1	0.258928571	0.441858732	MALL,NPHP1
43	2	cnv6561PP1	cnvGap_CNV_6562.2p81	6	112820613	112886465	65852	4.372	10	9	16	35	0.105267604	0.259872408	,ZC3H6
44	2	rs2259692	rs2280267	94	130576486	130875266	298780	15.109	1	1	1	3	1	1	A26C1B,CCDC115,CCDC74B,FAM128B,IMP4,PTPN18,SMPD4,TUBA3E
45	2	rs4401256	rs4325814	16	132998535	133025106	26571	26.244	1	0	5	6	0.029482318	0.110898543	GPR39
46	2	rs1593700	rs6730152	46	153376051	153497637	121586	149.7365	0	2	0	2	0.065315315	0.187542806
47	2	rs4530328	rs16866773	6	180123158	180129913	6755	16.569	6	0	13	19	0.000259533	0.002711288	ZNF385B
48	2	rs7596018	rs13012735	24	184807930	184843689	35759	77.812	0	0	2	2	0.172458172	0.369768396
49	2	rs13008055	rs7592419	48	184925583	185053706	128123	19.028	0	1	3	4	0.125843769	0.292840241
50	2	rs4533488	rs1430701	5	195688025	195690695	2670	21.161	4	6	21	31	4.49E-06	8.82E-05
51	2	rs2350807	rs13422311	10	203004035	203020242	16207	33.463	0	0	17	17	4.02E-10	3.95E-08	BMPR2
52	2	cnv6888p1	rs959668	9	208061364	208066083	4719	29.4735	22	0	2	24	2.17E-08	1.18E-06
53	2	rs6605275	rs6732595	52	242506744	242684011	177267	153.131	1	0	0	1	1	1
54	3	rs12631980	rs6788599	18	6194093	6214264	20171	68.915	0	0	3	3	0.05012285	0.159807269
55	3	rs7614762	rs6779016	12	46765401	46819251	53850	31.268	0	0	29	29	1.21E-19	5.93E-17
56	3	rs2246556	rs2581795	6	53003023	53013826	10803	21.015	6	2	0	8	0.054961857	0.169724981	SFMBT1
57	3	rs1447919	rs2044613	36	60804042	60883053	79011	113.7005	2	0	0	2	0.338963964	0.528353353	FHIT
58	3	rs554348	rs5017289	9	62687883	62689915	2032	41.646	0	0	4	4	0.014457994	0.06352003	CADPS
59	3	rs4583573	rs1479940	13	65166887	65189725	22838	43.633	8	3	0	11	0.014936641	0.064332375
60	3	rs12633686	rs10049265	5	100427634	100430538	2904	18.7795	14	0	0	14	2.89E-06	6.46E-05
61	3	rs260175	rs260179	6	116143746	116150586	6840	18.3075	0	0	24	24	5.20E-15	1.28E-12	ZBTB20
62	3	cnv8289p1	rs6773368	4	133194645	133195707	1062	13.708	19	14	0	33	2.26E-07	7.93E-06	CPNE4
63	3	rs1351313	rs10935384	94	141497453	141664736	167283	224.096	1	0	0	1	1	1	CLSTN2
64	3	rs1913293	rs13063051	18	147109058	147144866	35808	71.1755	0	0	2	2	0.172458172	0.369768396
65	3	rs9833887	rs7624706	8	150446085	150450025	3940	23.928	4	4	0	8	0.063113024	0.18667768
66	3	rs7638231	rs7627193	10	163696570	163712278	15708	35.71	0	7	0	7	4.31E-05	0.000571713
67	3	rs13098441	rs2058827	9	164004033	164101579	97546	26.056	15	21	9	45	0.000186813	0.002038335
68	3	rs4589940	rs1388721	36	164340172	164428528	88356	148.223	0	1	0	1	0.258928571	0.441858732
69	3	rs9862939	rs1525381	12	166524485	166560107	35622	50.672	3	0	0	3	0.182634258	0.375202596
70	3	rs4634149	rs2222464	7	166753138	166772118	18980	25.557	0	0	6	6	0.001170287	0.007980708
71	3	rs9833334	rs10490875	4	176564661	176566093	1432	16.537	7	6	2	15	0.178401287	0.375202596	NAALADL2
72	3	rs9827991	rs9811214	6	190847118	190849457	2339	19.397	2	10	9	21	0.00145932	0.009427978	TP63
73	3	rs7612621	rs13326329	5	191220845	191221750	905	23.153	4	4	3	11	0.780756404	0.884298403	LEPREL1
74	3	rs6444540	rs297396	9	192548086	192552678	4592	20.5495	16	0	10	26	0.000357624	0.003192606	CCDC50
75	3	rs7630292	rs4368445	4	194619170	194623042	3872	14.944	2	4	4	10	0.304141175	0.497777724	ATP13A4
76	4	rs3755931	rs2279280	11	1226840	1235386	8546	71.3265	0	0	2	2	0.172458172	0.369768396	C4orf42,CRIPAK,CTBP1,KIAA1530,MAEA
77	4	rs1882099	rs6599308	11	1342685	1377780	35095	73.3385	1	0	1	2	1	1	CRIPAK,KIAA1530,C4orf42,CTBP1,MAEA
78	4	rs732753	rs4865468	3	1731936	1740155	8219	59.625	2	0	1	3	0.783441558	0.884298403	FGFR3,TACC3
79	4	rs2403271	rs3135908	30	1762305	1782127	19822	63.693	1	0	3	4	0.226928006	0.421936976	FGFR3,TACC3,LETM1
80	4	rs6835865	rs1815182	9	8979912	9016193	36281	18.916	0	1	8	9	0.000682765	0.005407058	,DEFB131,LOC650293
81	4	rs9685264	rs4246697	2	9055941	9061021	5080	24.0025	0	0	6	6	0.001170287	0.007980708	DEFB131,LOC650293
82	4	rs6835730	rs4607209	7	10006425	10009254	2829	18.3265	17	9	2	28	0.001332174	0.008721297
83	4	rs2323002	rs1390266	8	20982707	20987259	4552	24.931	0	4	20	24	1.42E-09	1.17E-07	KCNIP4
84	4	rs6855328	rs34819222	6	34456032	34499424	43392	17.943	21	6	3	30	0.000355236	0.003192606
85	4	rs7437110	rs10452405	16	49223948	49337468	113520	8.807	5	4	7	16	0.581095718	0.738440613
86	4	rs1404372	rs343501	130	57898362	58261378	363016	203.346	1	0	0	1	1	1
87	4	rs6841028	rs4602525	5	63352170	63357704	5534	18.292	16	17	3	36	3.63E-05	0.000495193
88	4	rs10050111	rs17083582	5	63820936	63833261	12325	17.711	7	0	2	9	0.055465354	0.170209305
89	4	rs11942653	rs2347846	8	64378106	64392223	14117	19.748	24	6	0	30	3.22E-08	1.58E-06
90	4	rs168482	rs6819568	72	68491562	68695596	204034	156.713	0	0	1	1	0.589285714	0.738440613	SYT14L,TMPRSS11A,TMPRSS11F
91	4	rs4860956	rs34620016	19	69064675	69186276	121601	17.38225	16	15	15	46	0.338566582	0.528353353	UGT2B17,,TMPRSS11E,TMPRSS11E2
92	4	rs35270668	rs10022924	6	70199474	70236428	36954	9.839	4	4	6	14	0.590168427	0.738440613	,UGT2B28
93	4	rs7676987	rs16848812	21	73926837	73977375	50538	77.875	2	0	0	2	0.338963964	0.528353353
94	4	rs1898249	rs3775183	6	87195437	87198951	3514	19.33	10	0	8	18	0.008597865	0.043521151	MAPK10
95	4	rs7686222	rs4279283	6	115398433	115401739	3306	13.979	6	7	5	18	0.394273176	0.588413768
96	4	rs17051344	rs575465	6	122504713	122508095	3382	17.486	2	3	6	11	0.198092323	0.396993185	GPR103
97	4	rs6822842	rs9993647	96	132165825	132573737	407912	114.77	2	0	0	2	0.338963964	0.528353353
98	4	cnv9136p1	rs4260593	5	138312400	138317314	4914	17.048	13	7	8	28	0.821816852	0.917072897
99	4	rs1425991	rs6535206	7	138400194	138409844	9650	24.5	6	1	0	7	0.042999337	0.150804819
100	4	rs1849119	rs6849734	7	145141057	145162530	21473	35.962	1	1	2	4	0.821190278	0.917072897	GYPA,GYPB
101	4	rs9992474	rs1298678	7	152100215	152103763	3548	17.6085	0	0	18	18	7.76E-11	9.53E-09	LRBA
102	4	rs6836538	rs13144145	22	161271979	161291569	19590	72.708	7	0	0	7	0.002893008	0.01732277
103	4	rs7436001	rs1439258	27	162081090	162146977	65887	17.973	11	15	10	36	0.038596704	0.139443355
104	4	rs12500312	rs7683178	59	169045175	169224618	179443	193.595	4	0	1	5	0.216098366	0.421936976
105	4	rs1394857	rs4557229	4	173226195	173227450	1255	18.726	11	1	7	19	0.053662072	0.167422539	GALNT17
106	4	rs1447329	rs17068948	5	181372297	181374412	2115	18.15	0	0	10	10	6.51E-06	0.000118364
107	4	rs11735736	rs6822147	30	189411542	189493792	82250	113.96	0	2	0	2	0.065315315	0.187542806
108	5	rs422797	rs4518448	18	783022	893717	110695	15.688	9	7	7	23	0.872846029	0.963072809	ZDHHC11
109	5	rs17289138	rs10434659	21	8756085	8800106	44021	56.8475	6	0	0	6	0.009205491	0.044312705
110	5	rs9312726	rs9312727	3	10327112	10327711	599	9.202	16	0	7	23	0.000370534	0.003248785
111	5	rs40406	rs7705675	38	13254512	13387380	132868	157.868	2	0	0	2	0.338963964	0.528353353
112	5	rs4235554	rs17647886	4	15772769	15773478	709	18.367	5	3	0	8	0.083211105	0.217358126	FBXL7
113	5	rs6451988	rs1514865	57	17649730	17830571	180841	8.401	7	5	6	18	1	1
114	5	cnvGap_CNV_9695.2p237	cnvGap_CNV_9695.4p3277	120	68899306	70274080	1374774	18.96225	31	14	21	66	0.264191576	0.441858732	DKFZP686M0199,LOC728340,LOC730394,SERF1A,SERF1B,SMN2,,SMN1
115	5	cnvGap_CNV_9695.5p127	rs7702814	38	70327006	70685177	358171	11.129	30	23	22	75	0.225648007	0.421936976	DKFZP686M0199,GTF2H2,LOC728340,LOC730394,NAIP,
116	5	rs1845716	rs10058197	3	83984178	83989687	5509	14.081	10	5	4	19	0.408366519	0.603939641
117	5	rs2914928	rs4573015	22	97074222	97125076	50854	72.837	3	0	0	3	0.182634258	0.375202596
118	5	rs898765	rs1457766	18	99770263	99864299	94036	72.2995	2	0	0	2	0.338963964	0.528353353
119	5	rs11242207	rs7711786	16	101197157	101234268	37111	45.191	0	0	3	3	0.05012285	0.159807269
120	5	rs10057612	rs10042702	29	104460010	104532646	72636	106.818	4	0	0	4	0.062500443	0.185986166
121	5	rs1982813	rs244929	92	109780140	110098658	318518	312.577	1	0	0	1	1	1
122	5	rs10071435	rs2900114	6	117418263	117421055	2792	19.494	3	0	12	15	0.000133749	0.001527227
123	5	cnv9869PP1	cnv9869PP2	3	119742685	119742788	103	7.268	10	8	7	25	0.683456961	0.808620163
124	5	rs6595902	rs11957867	29	128702852	128774826	71974	108.086	2	0	0	2	0.338963964	0.528353353
125	5	rs7701203	rs10054072	93	140158226	140256869	98643	57.111	9	1	9	19	0.050823437	0.160995532	PCDHA1,PCDHA2,PCDHA3,PCDHA4,PCDHA5,PCDHA6,PCDHA7,PCDHA8,PCDHA9,PCDHA10,PCDHA11,PCDHA12,PCDHA13
126	5	rs29824	rs256157	9	151495149	151499003	3854	28.1935	7	2	3	12	0.579037145	0.738440613
127	5	rs998997	rs10069855	7	155410444	155421495	11051	25.2245	10	0	2	12	0.005200912	0.027166465
128	5	rs7718156	rs7701150	13	172028971	172055434	26463	41.611	1	0	4	5	0.084110069	0.217358126
129	5	rs2457100	rs6864599	87	178661436	178868271	206835	169.739	0	1	0	1	0.258928571	0.441858732	ADAMTS2
130	6	rs12212239	rs3866811	11	279923	308858	28935	19.685	0	9	0	9	1.82E-06	4.26E-05	DUSP22
131	6	rs645297	rs504117	34	10577812	10626336	48524	21.131	2	0	4	6	0.196995354	0.396412783	,GCNT2
132	6	rs6922929	rs6910077	6	19151979	19156771	4792	22.931	6	6	3	15	0.336333193	0.528353353
133	6	rs3115612	rs449962	72	29959422	30011069	51647	38.025	10	14	18	42	0.014642327	0.063622853
134	6	rs1634757	rs9265459	30	31384589	31404659	20070	30.999	18	12	3	33	0.001151653	0.007980708
135	6	rs9295986	rs9266515	12	31446507	31449319	2812	42.2165	3	13	0	16	3.71E-07	1.14E-05
136	6	rs2905710	rs2516500	223	31464821	31561619	96798	593.016	0	1	0	1	0.258928571	0.441858732	HCP5
137	6	cnv30809p1	cnv30835p11	75	32057331	32112472	55141	15.182	24	11	10	45	0.066783933	0.188488254	C4B,C4A,CYP21A2,
138	6	rs7754731	rs34328528	40	32561832	32601789	39957	20.06	43	25	24	92	0.003313678	0.018701331	HLA-DRB5,
139	6	rs16870207	rs34182525	35	32606390	32631416	25026	14.658	8	13	10	31	0.038623821	0.139443355
140	6	rs12661707	rs35781869	27	32639223	32661960	22737	17.785	8	6	7	21	0.952877275	1	,HLA-DRB1
141	6	rs9270531	rs28366341	9	32667673	32672762	5089	16.759	11	9	9	29	0.764767225	0.875293024	,HLA-DRB1
142	6	rs9271884	rs9272055	5	32703606	32707154	3548	18.726	6	4	5	15	1	1
143	6	rs9272979	rs17612583	9	32719329	32723448	4119	18.479	7	5	7	19	0.948661031	1	HLA-DQA1
144	6	rs9274791	rs28746896	9	32747141	32756221	9080	16.473	4	8	9	21	0.059937918	0.179448278
145	6	rs9461937	rs6907273	3	34048641	34050206	1565	14.013	6	1	3	10	0.407013622	0.603757366
146	6	rs4714687	cnv10418p12	20	43644379	43665657	21278	35.657	1	0	4	5	0.084110069	0.217358126	POLH,XPO5
147	6	rs4538709	rs2143517	5	55934096	55944577	10481	23.116	6	0	0	6	0.009205491	0.044312705
148	6	rs7773946	rs1634207	21	67074215	67105019	30804	76.241	3	0	0	3	0.182634258	0.375202596
149	6	rs9363764	rs9363799	63	68288763	68494814	206051	214.951	0	0	1	1	0.589285714	0.738440613
150	6	rs6453873	rs12111160	10	77076267	77081385	5118	31.178	0	4	1	5	0.010685049	0.049493954
151	6	rs12205651	rs1933517	6	78936990	78954002	17012	20.2365	0	0	12	12	1.08E-06	2.95E-05
152	6	rs818248	rs7773124	33	79029649	79090197	60548	80.76	27	4	3	34	2.75E-07	8.99E-06
153	6	rs4706852	rs2503722	5	81341226	81349801	8575	20.655	7	7	0	14	0.003074086	0.017968767
154	6	rs592805	rs1066335	8	87464993	87469692	4699	23.543	1	0	6	7	0.009888989	0.04668744
155	6	rs4707762	rs9363009	7	93631870	93635080	3210	25.379	0	0	9	9	2.45E-05	0.000343194
156	6	rs11967628	rs6926260	115	105434676	105686833	252157	13.267	4	0	1	5	0.216098366	0.421936976	LIN28B,,BVES
157	6	rs785126	cnvGap_CNV_10677p56	206	114704350	115587166	882816	180.3255	1	0	1	2	1	1
158	6	rs3798189	rs11963494	341	160355559	160715728	360169	255.249	1	1	0	2	0.726190476	0.846934736	,IGF2R,SLC22A1,SLC22A2,SLC22A3
159	6	rs439033	rs6921516	138	160739406	160935752	196346	221.062	0	1	0	1	0.258928571	0.441858732	LPA,LPAL2,SLC22A3
160	6	rs2340909	rs9364232	196	168078038	168340401	262363	190.5305	2	0	2	4	0.566883117	0.738440613	FRMD1,KIF25,MLLT4,
161	7	cnv10949PP29	rs10272797	25	37124	164003	126879	7.606	11	14	8	33	0.044248963	0.153001695
162	7	rs6959481	rs2304537	12	2575835	2600990	25155	42.1545	1	0	3	4	0.226928006	0.421936976	C7orf27,IQCE,LFNG
163	7	rs6973331	rs2251188	15	6619265	6670857	51592	34.044	0	0	5	5	0.004134451	0.022065387	,C7orf26
164	7	rs6963727	rs17160303	67	9094595	9196407	101812	251.772	3	0	0	3	0.182634258	0.375202596
165	7	rs7804568	rs1547963	45	15041092	15126008	84916	82.327	2	0	0	2	0.338963964	0.528353353
166	7	cnv11088p1	cnv11088p4	3	18111337	18111669	332	7.259	10	9	7	26	0.514378434	0.72994165
167	7	rs2215621	rs6966240	60	19385089	19511332	126243	84.493	2	0	0	2	0.338963964	0.528353353
168	7	rs10235786	cnv11106p1	4	23106465	23107324	859	21.915	0	0	7	7	0.000327269	0.003031866
169	7	rs2712239	rs17500918	38	27105003	27160003	55000	85.543	1	0	4	5	0.084110069	0.217358126	HOXA2,HOXA3,HOXA4,HOXA5,HOXA6,HOXA7,HOXA9,HOXA1
170	7	rs35380839	cnv11283PP1511	15	61088488	61225802	137314	12.194	9	11	15	35	0.079826709	0.217358126
171	7	rs2382598	rs12666887	127	61660867	62470598	809731	12.697	14	9	8	31	0.596486351	0.738440613
172	7	cnvGap_CNV_11407.3p70	cnvGap_CNV_11407.3p280	9	74738702	74811327	72625	10.004	7	8	11	26	0.240319875	0.4354135	,STAG3L1
173	7	rs2286990	rs10278476	142	75980866	76475377	494511	105.93225	3	1	6	10	0.192311527	0.392055959	POMZP3,,UPK3B
174	7	rs7789660	rs10953797	14	78646314	78689062	42748	45.25	0	0	5	5	0.004134451	0.022065387	MAGI2
175	7	rs10274663	rs10243929	6	93165330	93168493	3163	18.081	12	3	6	21	0.227725659	0.421936976
176	7	cnvGap_CNV_11506.1p73	cnvGap_CNV_11506.2p392	16	101914898	102062128	147230	17.405	3	2	7	12	0.205620645	0.408743873	MGC119295,POLR2J3,RASA4,POLR2J2,UPLP
177	7	rs10953683	cnvcnv2007:315PP15	29	110608054	110670566	62512	92.8455	2	0	0	2	0.338963964	0.528353353	IMMP2L
178	7	rs38751	rs2528665	48	110857182	111038685	181503	174.987	0	1	0	1	0.258928571	0.441858732	IMMP2L
179	7	rs4276595	rs4726489	15	141412174	141439888	27714	28.452	14	7	0	21	0.000181796	0.002028677	MGAM
180	7	rs4725642	cnvGap_CNV_11651.2p531	15	143535029	143691493	156464	8.793	8	6	8	22	0.869558082	0.961605897	OR2A1,OR2A42,ARHGEF5,OR2A7,FLJ43692
181	7	rs7803225	rs6971465	7	149698210	149705927	7717	23.635	1	1	4	6	0.233821863	0.425209389	REPIN1,ZNF775
182	7	rs1880316	rs7393	3	149722964	149726204	3240	19.355	2	1	4	7	0.42132107	0.619367202	REPIN1,ZNF775
183	8	rs1703882	rs6559040	3	584761	588391	3630	11.548	9	6	9	24	0.84152951	0.936941019
184	8	cnvcnv2007:325PP89	cnv11896PP8	18	2213788	2275525	61737	11.636	15	10	12	37	1	1
185	8	rs7824328	rs989538	1987	3674807	5938253	2263446	30.7405	10	11	9	30	0.284631625	0.472142323	CSMD1,
186	8	rs13265841	rs2920653	14	6165710	6187853	22143	44.027	1	0	2	3	0.615422078	0.738440613
187	8	rs35862614	cnvGap_CNV_11930.2p366	12	7012269	7122673	110404	8.937	7	6	10	23	0.383808428	0.574542494
188	8	rs12680482	cnvGap_CNV_11931.4p54	51	7230125	7900589	670464	16.745	10	7	14	31	0.241560241	0.436051758	,DEFB103A,DEFB103B,DEFB104A,DEFB104B,DEFB105A,DEFB105B,DEFB106A,DEFB106B,DEFB107A,DEFB107B,SPAG11B,DEFB4,SPAG11A
189	8	cnvGap_CNV_11931.5p113	rs2686962	11	7969978	8102456	132478	11.16	0	2	7	9	0.00321594	0.018360773	,DEFB103A,DEFB103B,DEFB104A,DEFB104B,DEFB105A,DEFB105B,DEFB106A,DEFB106B,DEFB107A,DEFB107B,DEFB4,SPAG11A,SPAG11B
190	8	rs4117582	rs593655	23	12260644	12499866	239222	12.516	9	9	4	22	0.121645597	0.287153789
191	8	rs4483156	rs4831501	97	13641801	13772865	131064	80.9215	0	1	15	16	5.83E-08	2.39E-06
192	8	rs2256304	rs240664	795	14675272	15704610	1029338	44.773	4	2	1	7	0.545636084	0.738440613	TUSC3,SGCZ
193	8	rs12542835	rs9325789	8	16306880	16317263	10383	26.959	2	0	4	6	0.196995354	0.396412783
194	8	rs7016410	rs34652440	4	17795520	17796439	919	14.763	1	0	10	11	0.000112529	0.001347606	FGL1
195	8	rs10108977	rs10108531	24	39351896	39518214	166318	53.958	33	12	4	49	5.49E-08	2.39E-06
196	8	rs1455370	rs7465286	8	40304029	40308706	4677	30.128	4	0	3	7	0.289953432	0.479350624
197	8	rs971926	rs2106157	46	51038047	51122175	84128	186.393	0	0	1	1	0.589285714	0.738440613	SNTG1
198	8	rs17687439	rs203617	4	51193774	51196070	2296	16.35	8	2	1	11	0.081502324	0.217358126	SNTG1
199	8	rs7835366	rs6471606	10	58520505	58530376	9871	32.67	0	0	5	5	0.004134451	0.022065387
200	8	rs6472326	rs379085	6	68711389	68713064	1675	22.008	0	0	7	7	0.000327269	0.003031866	CPA6
201	8	rs12549065	rs10104393	7	72378104	72380244	2140	19.404	10	8	2	20	0.033068471	0.12300469	EYA1
202	8	rs4349980	rs717732	5	85423712	85430101	6389	16.197	5	0	5	10	0.102283626	0.254930256	RALYL
203	8	rs12675391	rs7829520	10	115701219	115711712	10493	28.1905	5	12	7	24	0.008908617	0.044173339
204	8	rs4327884	rs1074162	7	120088774	120094522	5748	22.31	0	0	9	9	2.45E-05	0.000343194
205	8	rs16896607	rs7833684	7	123129144	123130086	942	28.8745	0	0	6	6	0.001170287	0.007980708
206	8	rs305307	rs10107003	121	137751666	137926509	174843	432.525	5	0	2	7	0.193233283	0.392055959
207	8	rs12114743	cnv12375p1	6	138891980	138894551	2571	20.184	9	0	0	9	0.000478994	0.003986204
208	8	rs11136317	rs9100	136	144856644	145139455	282811	25.28275	2	1	5	8	0.262286138	0.441858732	EPPK1,NRBP2,FAM83H,MAPK15,PLEC1,GRINA,PARP10,PUF60,SCRIB
209	8	rs34703595	rs34293591	23	145694139	145709477	15338	29.5855	1	0	5	6	0.029482318	0.110898543	GPT,MFSD3,RECQL4,PPP1R16A,LRRC14,CYHR1,FOXH1,KIAA1688,KIFC2,LRRC24,MGC70857
210	8	rs10089769	rs7462303	4	146241933	146246770	4837	15.196	1	0	4	5	0.084110069	0.217358126	,C8orf33
211	9	rs7038366	rs16918007	9	505616	512043	6427	32.297	0	0	5	5	0.004134451	0.022065387	KANK1
212	9	rs7863802	rs9407566	135	1190011	1394922	204911	411.342	1	0	0	1	1	1
213	9	rs10964465	rs3829069	22	2018757	2046563	27806	26.783	1	0	4	5	0.084110069	0.217358126	SMARCA2
214	9	rs820502	rs4742239	5	6691130	6695824	4694	19.27	9	0	0	9	0.000478994	0.003986204
215	9	rs16925783	rs9299055	340	7278704	7771365	492661	223.136	1	1	1	3	1	1
216	9	rs7867331	rs7852877	45	11903010	12000374	97364	94.1235	0	0	4	4	0.014457994	0.06352003
217	9	rs7855944	rs7866610	3	24492737	24501918	9181	20.631	6	0	1	7	0.052565787	0.165447446
218	9	rs1625700	rs1668978	42	25253760	25342327	88567	142.674	1	0	0	1	1	1
219	9	rs16913360	rs321728	79	28581877	28751593	169716	270.073	1	0	0	1	1	1	LINGO2
220	9	rs1831328	rs12340509	4	39147133	39154796	7663	25.55	3	2	0	5	0.262038802	0.441858732	CNTNAP3
221	9	cnvGap_CNV_12637.2p102	rs28482105	9	43653511	43730292	76781	20.304	2	5	6	13	0.122934474	0.288807784
222	9	rs1930607	cnvGap_CNV_12643.5PP929	31	45312096	45701326	389230	11.5355	5	4	5	14	0.876749106	0.965210339
223	9	cnvGap_CNV_12643.6PP142	cnvGap_CNV_12643.7PP499	7	45773296	45837067	63771	12.497	2	2	3	7	0.792283774	0.892227828
224	9	cnvGap_CNV_12643.10p112	rs2774660	25	45985097	46284664	299567	13.1805	3	2	7	12	0.205620645	0.408743873
225	9	rs11262325	rs1817849	10	66194869	66261150	66281	9.363	6	9	7	22	0.171307062	0.369768396
226	9	rs16925473	rs16925535	48	108223757	108331018	107261	179.528	1	0	0	1	1	1
227	9	rs4242707	rs10781517	41	138826390	138879862	53472	31.3055	1	1	4	6	0.233821863	0.425209389	C9orf86,EDF1,LOC389813,MAMDC4,PHPT1,KIAA1984,TRAF2
228	9	rs10114487	rs9721582	181	138989421	139244023	254602	23.095	1	0	4	5	0.084110069	0.217358126	,ABCA2,C9orf142,CLIC3,FLJ45224,C9orf75,C9orf140,ANAPC2,C9orf139,DPP7,ENTPD2,FUT7,GRIN1,LRRC26,MAN1B1,MGC59937,NDOR1,NPDC1,PTGDS,RNF208,SSNA1,TMEM203,UAP1L1
229	10	rs11012151	rs10732432	11	20890630	20896007	5377	25.646	18	0	2	20	1.75E-06	4.26E-05
230	10	rs28972592	rs11818685	3	41677980	41694138	16158	2.949	31	18	20	69	0.497961428	0.725516501
231	10	cnvGap_CNV_1388.4p148	rs3013867	141	46213921	47218918	1004997	69.96075	10	1	7	18	0.079281919	0.217358126	,ANXA8,ANXA8L1,GPRIN2,PPYR1,SYT15,ANXA8L2
232	10	rs12250344	rs12767547	9	58185524	58190329	4805	32.542	1	0	8	9	0.001299989	0.008661337
233	10	rs16921552	rs7896358	7	66980652	66983475	2823	22.666	25	19	1	45	2.66E-09	1.67E-07
234	10	cnv1612p1	rs3740065	9	101586778	101595683	8905	23.238	1	0	5	6	0.029482318	0.110898543	ABCC2
235	10	rs2460927	rs1496077	25	107615061	107671925	56864	81.67	2	0	0	2	0.338963964	0.528353353
236	10	rs11199705	rs11199716	15	122759878	122774992	15114	43.3165	0	0	12	12	1.08E-06	2.95E-05
237	10	rs2245170	cnvGap_CNV_1781p52	150	135092863	135338552	245689	82.8615	3	0	12	15	0.000133749	0.001527227	,CYP2E1,SYCE1,DUX4,FRG2B
238	11	rs10838750	rs4758195	30	5842822	5891679	48857	67.297	0	3	0	3	0.016031941	0.067859337	OR52E4
239	11	rs7931990	rs1600965	7	7774010	7785071	11061	22.221	4	3	22	29	1.27E-07	4.80E-06	OR5P2
240	11	rs7943050	rs11823347	34	21145601	21170916	25315	93.886	0	0	3	3	0.05012285	0.159807269	NELL1
241	11	rs1565753	rs7113321	10	25660411	25677282	16871	38.322	0	0	7	7	0.000327269	0.003031866
242	11	rs614678	cnv2025PP1	3	48689789	48692528	2739	5.521	12	5	15	32	0.110076971	0.266245285
243	11	rs10742947	rs4076322	8	49669405	49701670	32265	21.343	6	0	4	10	0.113214671	0.272492173
244	11	rs11227577	rs2571184	6	54700151	54731269	31118	14.817	9	3	3	15	0.292782771	0.482403828
245	11	rs596371	rs11820303	112	55124465	55352889	228424	62.404	20	19	14	53	0.066019774	0.188463425	OR4C11,OR4C6,OR4P4,OR4S2,,OR5D13,OR5D14,OR5D18,OR5L1,OR5L2
246	11	rs2845563	rs11601767	10	65061168	65072958	11790	25.947	1	0	4	5	0.084110069	0.217358126	LTBP3,SCYL1,EHBP1L1,FAM89B,KCNK7,MAP3K11,SSSCA1
247	11	rs13206	rs1205259	31	65095675	65149271	53596	22.833	4	1	4	9	0.614058688	0.738440613	MAP3K11,PCNXL3,EHBP1L1,KCNK7,FAM89B,SIPA1,SSSCA1
248	11	rs7944860	rs1049642	12	65162755	65178199	15444	48.167	1	0	2	3	0.615422078	0.738440613	PCNXL3,RELA,SIPA1,EHBP1L1,FAM89B,KCNK7,MAP3K11,SSSCA1
249	11	rs7947005	rs12293984	10	81181640	81194909	13269	32.44	10	2	5	17	0.207653962	0.411121353
250	11	rs12281596	rs12285344	6	85982050	85984049	1999	22.001	4	8	3	15	0.059111001	0.179022358	ME3
251	11	rs4937478	rs11221970	32	129382917	129488492	105575	24.448	1	0	4	5	0.084110069	0.217358126	APLP2,,PRDM10
252	12	rs11837473	rs6413436	370	73099	892940	819841	39.461	0	2	1	3	0.116031941	0.277910649	NINJ2,B4GALNT3,CCDC77,HSN2,IQSEC3,JARID1A,RAD52,SLC6A12,SLC6A13,WNK1
253	12	rs10849608	rs17223925	603	945143	2483682	1538539	26.1865	8	1	1	10	0.044733335	0.153594878	CACNA1C,ERC1,ADIPOR2,CACNA2D4,DCP1B,FBXL14,LRTM2,WNT5B
254	12	rs4766019	rs887357	231	2959615	3344906	385291	327.344	0	0	1	1	0.589285714	0.738440613	TEAD4,TSPAN9
255	12	rs7307502	rs2540132	257	3559248	4021400	462152	156.9735	1	0	1	2	1	1	PARP11,EFCAB4B,PRMT8
256	12	rs6489524	rs12582063	409	4166267	4837794	671527	731.399	0	0	1	1	0.589285714	0.738440613	AKAP3,C12orf4,C12orf5,CCND2,DYRK4,FGF23,FGF6,GALNT8,KCNA6,NDUFA9,RAD51AP1
257	12	rs1963810	rs11063642	138	5086230	5370363	284133	124.2135	0	1	1	2	0.511583012	0.728079011
258	12	rs11063679	rs216313	281	5422387	5999525	577138	486.607	0	0	1	1	0.589285714	0.738440613	NTF3,TMEM16B,VWF
259	12	rs11064004	rs7315020	95	6019999	6280031	260032	18.4895	6	0	2	8	0.096330808	0.242593239	,CD9,VWF
260	12	rs10849454	rs11064195	15	6404915	6424446	19531	72.21	0	0	2	2	0.172458172	0.369768396	CD27,TAPBPL,VAMP1
261	12	rs4883422	rs10770377	396	7189594	8288215	1098621	29.4905	8	4	8	20	0.741309346	0.85845021	FAM90A1,,SLC2A14,SLC2A3,C3AR1,CLEC4A,FOXJ2,NECAP1,ZNF705A,ACSM4,APOBEC1,CD163,CD163L1,CLEC4C,CLSTN3,DPPA3,GDF3,NANOG,PEX5
262	12	rs2719027	rs10845074	768	8386774	10259726	1872952	16.311	18	4	9	31	0.053875277	0.167422539	,CD69,CLECL1,A2M,A2ML1,AICDA,C12orf59,CLEC12A,CLEC12B,CLEC1A,CLEC1B,CLEC2B,CLEC2D,CLEC4D,CLEC4E,CLEC6A,CLEC7A,CLEC9A,FAM80B,GABARAPL1,KLRB1,KLRF1,KLRG1,M6PR,MFAP5,OLR1,PHC1,PZP
263	12	rs4372546	rs2724635	565	10307648	11791240	1483592	15.917	18	4	12	34	0.059431048	0.179022358	,PRB2,KLRC2,PRB1,PRB4,PRH1,PRR4,CSDA,ETV6,KLRA1,KLRC1,KLRC3,KLRC4,KLRD1,KLRK1,MAGOHB,PRB3,PRH2,STYK1,TAS2R10,TAS2R13,TAS2R14,TAS2R42,TAS2R43,TAS2R44,TAS2R46,TAS2R47,TAS2R48,TAS2R49,TAS2R50,TAS2R7,TAS2R8,TAS2R9
264	12	rs2710279	rs13479	565	11840131	13019325	1179194	14.0025	0	0	4	4	0.014457994	0.06352003	LOH12CR1,APOLD1,BCL2L14,CDKN1B,CREBL2,DDX47,DUSP16,ETV6,GPR19,GPRC5A,GPRC5D,HEBP1,LRP6,MANSC1
265	12	rs12230975	rs17353923	1000	13578884	16219962	2641078	13.963	1	1	3	5	0.520966546	0.732935743	PTPRO,,ARHGDIB,ART4,ATF7IP,C12orf60,DERA,EPS8,ERP27,FLJ22662,GRIN2B,GUCY2C,H2AFJ,HIST4H4,LOC440087,MGP,PDE6H,RERG,STRAP,WBP11
266	12	rs9332888	rs12824927	1560	16394347	20877328	4482981	11.75325	2	0	2	4	0.566883117	0.738440613	SLCO1C1,AEBP2,CAPZA3,LMO3,MGST1,PDE3A,PIK3C2G,PLCZ1,PLEKHA5,RERGL,SLCO1B3
267	12	rs12321909	rs12809834	3340	21087678	28224773	7137095	16.604	3	2	18	23	3.40E-06	7.27E-05	,IFLTD1,IAPP,SLCO1A2,SLCO1B1,ITPR2,ABCC9,ARNTL2,BCAT1,BHLHB3,C12orf11,C12orf39,CASC1,CMAS,ETNK1,FGFR1OP2,FLJ32894,GOLT1B,GYS2,KCNJ8,KIAA0528,KLHDC5,KRAS,LDHB,LOC196415,LOC728858,LRMP,LST-3TM12,LYRM5,MED21,MRPS35,PPFIBP1,PTHLH,PYROXD1,RASSF8,RECQL,REP15,SOX5,SSPN,ST8SIA1,STK38L,TM7SF3
268	12	rs3825246	rs7980972	1013	28354386	30920791	2566405	18.364	6	3	3	12	0.92510549	1	,CAPRIN2,CCDC91,ERGIC2,IPO8,MLSTD1,OVCH1,TMTC1
269	12	rs7307884	rs4931424	99	30950091	31120584	170493	92.464	0	0	2	2	0.172458172	0.369768396	DDX11,TSPAN11
270	12	rs4931434	rs12822359	1176	31157554	34680175	3522621	25.9245	17	7	10	34	0.461583942	0.674517011	,ALG10,SYT10,OVOS2,BICD1,AMN1,C12orf35,DNM1L,FAM60A,FGD4,LOC440093,MGC24039,MGC50559,PKP2,YARS2
271	12	rs11832498	rs7135104	230	36726039	37697353	971314	155.828	0	1	1	2	0.511583012	0.728079011	ALG10B,CPNE8
272	12	rs10161061	rs11831388	192	37762096	38340155	578059	10.307	2	0	1	3	0.783441558	0.884298403	ABCD2,C12orf40,KIF21A,
273	12	rs7966924	rs17128301	370	38433781	39159123	725342	22.4705	0	0	8	8	9.02E-05	0.001135883	SLC2A13,,LRRK2
274	12	rs2251431	rs398590	1181	39161618	42359882	3198264	18.829	4	6	11	21	0.0485524	0.159807269	,CNTN1,ADAMTS20,GLT8D3,PDZRN4,PPHLN1,PRICKLE1,YAF2,ZCRB1
275	12	rs1492310	rs10880758	288	42835702	43871077	1035375	237.505	1	0	1	2	1	1	DBX2,NELL2,PLEKHA9,TMEM117
276	12	rs2712599	rs180434	378	44300083	45465841	1165758	682.468	0	0	1	1	0.589285714	0.738440613	ARID2,SFRS2IP,SLC38A1,SLC38A2,SLC38A4
277	12	rs4587804	rs916809	216	45503781	46101118	597337	186.1655	0	0	2	2	0.172458172	0.369768396	AMIGO2,FAM113B,SLC38A4
278	12	rs4768808	rs833480	632	46131860	47565128	1433268	20.2625	1	1	4	6	0.233821863	0.425209389	DDX23,,H1FNT,ADCY6,ANP32D,ASB8,C12orf41,C12orf54,CACNB3,CCNT1,COL2A1,FLJ20489,HDAC7A,LALBA,LOC387856,OR10AD1,OR8S1,P11,PFKM,RAPGEF3,RND1,RPAP3,SENP1,TMEM106C,VDR,ZNF641
279	12	rs7970851	rs1150057	236	47673884	48224080	550196	83.1765	0	0	2	2	0.172458172	0.369768396	C1QL4,DDN,DHH,FLJ13236,KCNH3,LMBR1L,MLL2,PRKAG1,PRPH,RHEBL1,SPATS2,TROAP,TUBA1A,TUBA1B,TUBA1C
280	12	rs11169257	rs10431488	442	48701178	49930038	1228860	896.24	0	0	1	1	0.589285714	0.738440613	ACCN2,ATF1,C12orf62,DAZAP2,DIP2B,FAM130A1,GPD1,HIGD1C,LARP4,LASS5,LETMD1,LIMA1,LOC57228,METTL7A,POU6F1,RACGAP1,SLC11A2,SMARCD1,TFCP2,TMPRSS12
281	12	rs17125906	rs949385	402	50204909	51068408	863499	41.95775	2	1	3	6	0.760472958	0.874454853	C12orf44,GRASP,NR4A1,ACVR1B,ACVRL1,ANKRD33,FIGNL2,KRT7,KRT80,KRT81,KRT86,SCN8A,KRT83,KRT84,KRT85
282	12	rs1610791	rs7294743	246	51096513	51392167	295654	184.658	1	0	1	2	1	1	KRT77,KRT1,KRT2,KRT5,KRT6A,KRT6B,KRT6C,KRT71,KRT72,KRT73,KRT74,KRT75
283	12	rs10876333	rs8916	170	51414711	51719753	305042	101.857	1	0	1	2	1	1	EIF4B,KRT18,KRT3,KRT4,KRT76,KRT78,KRT79,KRT8
284	12	rs10876458	rs894734	206	52142293	52605994	463701	294.99	0	0	1	1	0.589285714	0.738440613	ATF7,ATP5G2,CALCOCO1,MAP3K12,NPFF,PCBP2,TARBP2
285	12	rs1249963	rs12297677	169	53276390	53746881	470491	340.756	0	0	1	1	0.589285714	0.738440613	DCD,KIAA0748,LACRT,MUCL1,NEUROD4
286	12	rs10876739	rs4533076	159	53969136	54355498	386362	305.936	0	0	1	1	0.589285714	0.738440613	OR10P1,OR6C1,OR6C2,OR6C3,OR6C4,OR6C6,OR6C65,OR6C68,OR6C70,OR6C75,OR6C76
287	12	rs12320176	rs937117	195	54772842	55092115	319273	172.637	0	0	1	1	0.589285714	0.738440613	ANKRD52,APOF,CNPY2,COQ10A,CS,ERBB3,FAM62A,IL23A,MYL6,MYL6B,OBFC2B,PA2G4,PAN2,RNF41,RPL41,SLC39A5,SMARCC2,STAT2,ZC3H10
288	12	rs10876921	rs7315786	9	55462453	55481646	19193	16.8245	1	0	3	4	0.226928006	0.421936976	HSD17B6,NACA,PRIM1,PTGES3,SDR-O
289	12	rs3923885	rs8176347	266	55920965	56443570	522605	32.59975	1	0	5	6	0.029482318	0.110898543	CENTG1,OS9,ARHGAP9,B4GALNT1,CDK4,CYP27B1,DCTN2,DDIT3,DTX3,GEFT,GLI1,INHBC,INHBE,KIF5A,MARCH9,MARS,MBD6,PIP4K2C,R3HDM2,SLC26A10,STAC3,TSPAN31
290	12	rs265594	rs9668137	687	56784253	59145932	2361679	7.195	0	1	5	6	0.014489294	0.06352003	,LRIG3,SLC16A7
291	12	rs7131721	rs10877532	123	59202879	59766727	563848	2.921	2	0	1	3	0.783441558	0.884298403
292	12	rs951614	rs7295507	830	59824993	62075742	2250749	1393.83	0	0	1	1	0.589285714	0.738440613	AVPR1A,C12orf61,FAM19A2,MON2,PPM1H,USP15
293	12	rs7979930	rs11465972	918	62085648	64908338	2822690	16.336	0	1	8	9	0.000682765	0.005407058	RASSF3,C12orf31,C12orf56,DPY19L2,FLJ32549,GNS,HMGA2,IRAK3,LEMD3,MSRB3,SRGAP1,TBK1,TMBIM4,TMEM5,WIF1,XPOT,
294	12	rs289067	rs10878557	367	64948547	65776824	828277	602.648	0	0	1	1	0.589285714	0.738440613	GRIP1,HELB
295	12	rs11615418	rs10784766	859	65860295	67824851	1964556	4.857	1	0	2	3	0.615422078	0.738440613	,CAND1,CPM,DYRK2,IFNG,IL22,IL26,LOC643752,MDM1,MDM2,NUP107,RAP1B,SLC35E3
296	12	rs11838112	rs2277388	193	67915300	68352914	437614	15.179	0	0	3	3	0.05012285	0.159807269	YEATS4,BEST3,CCT2,CPSF6,FRS2,LRRC10,LYZ
297	12	rs775428	rs4293218	691	68376762	70044346	1667584	15.99	8	5	4	17	0.711187217	0.839406066	,BEST3,CNOT2,KCNMB4,RAB3IP,PTPRB,PTPRR,TSPAN8
298	12	rs11178820	rs7956821	1463	70156158	74740128	4583970	83.807	1	1	1	3	1	1	RAB21,TBC1D15,CAPS2,CCDC131,GLIPR1,GLIPR1L1,GLIPR1L2,KCNC2,KRR1,LGR5,NAP1L1,PHLDA1,THAP2,TMEM19,TPH2,TRHDE
299	12	rs10862230	rs9788022	557	75091394	76550043	1458649	945.083	0	0	1	1	0.589285714	0.738440613	BBS10,CSRP2,E2F7,OSBPL8,ZDHHC17
300	12	rs11106226	rs17774459	1458	76593563	81284201	4690638	9.2255	3	2	5	10	0.591236637	0.738440613	,ACSS3,C12orf26,C12orf64,CCDC59,LIN7A,MYF5,MYF6,NAV3,PAWR,PPFIA2,PPP1R12A,SYT1
301	12	rs17009623	rs7313153	945	81394128	84744227	3350099	10.984	1	2	5	8	0.127367624	0.294988224	TMTC2,,ALX1,C12orf26,LRRIQ1,PAMCI,SLC6A15,TSPAN19
302	12	rs7134573	rs1388790	633	84818200	87518363	2700163	6.027	0	0	3	3	0.05012285	0.159807269	,MGAT4C,C12orf29,C12orf50,CEP290,KITLG,TMTC3
303	12	rs11105071	rs7314985	354	87744370	89017630	1273260	11.1125	1	1	2	4	0.821190278	0.917072897	,ATP2B1,DUSP6,GALNT4,WDR51B
304	12	rs11105552	rs11106114	333	89171903	90288045	1116142	323.408	0	1	1	2	0.511583012	0.728079011	EPYC,C12orf12,DCN,KERA,LUM
305	12	rs12304285	rs12425842	183	90341107	90999825	658718	180.4655	0	0	2	2	0.172458172	0.369768396
306	12	rs709240	cnv2854p24	468	91030063	92319529	1289466	7.977	0	4	1	5	0.010685049	0.049493954	,EEA1,PLEKHG7,BTG1,CLLU1,CLLU1OS,LOC338809,NUDT4
307	12	rs9943803	rs3747551	550	92396593	93500290	1103697	465.9895	0	1	1	2	0.511583012	0.728079011	,CCDC41,CRADD,MRPL42,PLXNC1,SOCS2,TMCC3
308	12	rs2651968	rs11835590	73	93541188	93719826	178638	164.035	0	0	1	1	0.589285714	0.738440613	TMCC3
309	12	rs12830304	rs10860309	1399	93737577	97136051	3398474	1297.6715	0	1	1	2	0.511583012	0.728079011	AMDHD1,C12orf63,CCDC38,ELK3,FGD6,HAL,LTA4H,METAP2,NDUFA12,NEDD1,NR2C1,NTN4,PCTK2,SNRPF,USP44,VEZT
310	12	rs7313597	rs7316766	606	97255345	99032261	1776916	16.2855	3	0	3	6	0.375341944	0.56705506	ANKS1B,APAF1,FAM71C,IKIP,SLC25A3,TMPO,UHRF1BP1L
311	12	rs11110268	rs2271639	1473	99084547	102677024	3592477	18.353	2	0	1	3	0.783441558	0.884298403	,ACTR6,ARL1,ASCL1,C12orf42,C12orf48,CCDC53,CHPT1,DEPDC4,DRAM,GAS2L3,GNPTAB,GOLGA2L1,IGF1,MYBPC1,NR1H4,NUP37,PAH,PMCH,SCYL2,SLC17A8,SLC5A8,SPIC,STAB2,SYCP3,TMEM16D,UTP20
312	12	rs12312593	rs12823926	331	102968329	103472696	504367	581.863	0	0	1	1	0.589285714	0.738440613	CHST11,EID3,HCFC2,NFYB,TXNRD1
313	12	rs2696004	rs10735405	459	103560795	104330610	769815	790.414	0	0	1	1	0.589285714	0.738440613	ALDH1L2,APPL2,C12orf45,CHST11,KIAA1033,SLC41A2
314	12	rs10746042	rs10047654	312	104635384	105373166	737782	638.163	0	0	1	1	0.589285714	0.738440613	CKAP4,NUAK1,POLR3B,TCP11L2
315	12	rs11113013	rs856887	290	105408610	106249944	841334	401.682	0	0	1	1	0.589285714	0.738440613	BTBD11,C12orf23,CRY1,MTERFD3,POLR3B,RFX4,RIC8B
316	12	rs7302236	rs1469306	285	106304019	107162078	858059	191.9385	0	0	2	2	0.172458172	0.369768396	ASCL4,BTBD11,PRDM4,PWP1,WSCD2
317	12	rs17041392	rs10861948	131	107206906	107497452	290546	243.312	0	0	1	1	0.589285714	0.738440613	CMKLR1,FICD,ISCU,SART3
318	12	rs2075260	rs7397059	225	108181221	108795299	614078	336.334	0	0	1	1	0.589285714	0.738440613	ACACB,C12orf34,FOXN4,GLTP,KCTD10,MMAB,MVK,MYO1H,TRPV4,UBE3B
319	12	rs11064860	rs12318502	403	108973591	109992335	1018744	11.2095	0	1	3	4	0.125843769	0.292840241	,ANAPC7,ARPC3,ATP2A2,ATPBD1C,C12orf24,CCDC63,CUX2,FLJ40142,HVCN1,IFT81,MYL2,PPP1CC,PPTC7,RAD9B,TCTN1,VPS29
320	12	rs12828856	rs4767019	437	110560078	111773453	1213375	12.5565	1	0	3	4	0.226928006	0.421936976	PTPN11,ACAD10,ALDH2,BRAP,C12orf30,C12orf51,ERP29,MAPKAPK5,RPH3A,RPL6,TMEM116,TRAFD1
321	12	rs12809961	rs12317207	509	112370397	113536277	1165880	392.7345	0	1	1	2	0.511583012	0.728079011	,LHX5,RBM19,TBX5
322	12	rs254689	rs7132722	893	114070824	116135810	2064986	10.807	1	4	1	6	0.096345584	0.242593239	,C12orf49,FBXO21,FBXW8,FLJ42957,HRK,KRTHB5,MED13L,NOS1,TESC,TMEM118
323	12	rs9658478	rs2698054	737	116164538	117674108	1509570	18.383	1	0	3	4	0.226928006	0.421936976	KSR2,FLJ20674,NOS1,PEBP1,RFC5,SUDS3,TAOK3,WSB2
324	12	rs10851038	rs7953741	553	117724836	119074828	1349992	1036.204	0	0	1	1	0.589285714	0.738440613	CCDC60,CCDC64,CIT,GCN1L1,HSPB8,KIAA1853,PRKAB1,RAB35
325	12	rs1151832	rs2242259	648	119179524	120749489	1569965	451.7575	1	0	1	2	1	1	,ACADS,ANAPC5,C12orf43,CABP1,CAMKK2,COQ5,COX6A1,DYNLL1,FBXL10,GATC,HNF1A,KIAA0152,MORN3,MSI1,OASL,ORAI1,P2RX4,P2RX7,PLA2G1B,POP5,PXN,RHOF,RNF10,RNF34,SFRS9,SIRT4,SPPL3,TMEM120B,TRIAP1,UNC119B
326	12	rs12825279	rs12307038	202	121328263	121827915	499652	127.3755	1	0	1	2	1	1	GPR109A,CCDC62,CLIP1,DENR,GPR109B,GPR81,KNTC1,RSRC2,ZCCHC8
327	12	rs10773000	rs1109559	14	122302037	122323814	21777	19.704	0	0	3	3	0.05012285	0.159807269	C12orf65,CDK2AP1,MPHOSPH9,RILPL1,RILPL2,SBNO1,SETD8,U1SNRNPBP
328	12	rs28691687	cnv2982p9	165	122588973	122962818	373845	279.504	0	0	1	1	0.589285714	0.738440613	ATP6V0A2,DDX55,DNAH10,EIF2B1,GTF2H3,TCTN2,TMED2
329	12	rs1107034	rs275766	189	123247448	123683028	435580	234.513	0	0	1	1	0.589285714	0.738440613	FAM101A,NCOR2
330	12	rs838875	rs10773127	142	123711347	124007312	295965	237.41	0	0	1	1	0.589285714	0.738440613	DHX37,SCARB1,UBC
331	12	rs12578566	rs11836873	1066	124071819	126769816	2697997	17.171	2	0	2	4	0.566883117	0.738440613	,AACS,BRI3BP,TMEM132B
332	12	rs2047057	rs2701815	68	126811528	126984005	172477	150.121	0	0	1	1	0.589285714	0.738440613
333	12	rs2049764	rs1471164	274	127064790	127504943	440153	434.15	0	0	1	1	0.589285714	0.738440613
334	12	rs7300616	rs1798306	1045	127542130	129343999	1801869	23.034	2	1	3	6	0.760472958	0.874454853	,FZD10,TMEM132D,GLT1D1,SLC15A4
335	12	rs4759449	rs1195569	267	129378458	129791424	412966	360.285	0	1	1	2	0.511583012	0.728079011	PIWIL1,RIMBP2
336	12	rs7306215	rs11246922	529	130078947	131140132	1061185	29.88675	3	3	2	8	0.806491205	0.906149157	ULK1,,SFRS8,GPR133,EP400,MMP17,PUS1
337	12	rs12423631	rs5745066	189	131172839	131712889	540050	15.777	3	0	9	12	0.003030074	0.017924896	,DDX51,GALNT9,NOC4L,P2RX2,POLE
338	12	rs7959269	rs7977661	112	131846951	132099756	252805	167.616	0	0	1	1	0.589285714	0.738440613	CHFR,GOLGA3,KIAA0692,ZNF26,ZNF605
339	13	rs10507295	rs4770052	61	19870553	19993720	123167	237.384	0	1	0	1	0.258928571	0.441858732	CRYL1
340	13	rs8002033	rs449421	5	31431830	31433996	2166	15.094	3	6	7	16	0.132626669	0.304297637
341	13	cnv3218p1	rs9285097	3	33039695	33041447	1752	14.433	6	4	1	11	0.181338512	0.375202596
342	13	cnv3286p1	cnv3286p3	3	49271585	49271799	214	7.734	10	10	6	26	0.221178608	0.421936976
343	13	rs4884275	rs9563480	7	56654503	56680301	25798	19.5805	5	9	28	42	2.72E-09	1.67E-07	,FLJ40296
344	13	rs2275125	rs3119955	76	62219873	62527158	307285	240.287	0	1	0	1	0.258928571	0.441858732
345	13	rs287375	rs9541502	10	68147928	68164923	16995	41.853	5	0	0	5	0.029046822	0.110898543
346	13	rs2479952	rs9317903	15	69637654	69670657	33003	54.869	3	0	0	3	0.182634258	0.375202596
347	14	rs28525569	rs2792103	75	18531500	19493705	962205	12.184	25	11	13	49	0.175855968	0.375202596	OR4K1,OR4K2,OR4K5,OR4M1,OR4N2,OR4Q3,,A26C2,OR11H12
348	14	rs2262356	rs4981720	5	19603812	19609145	5333	34.641	0	0	5	5	0.004134451	0.022065387	OR4L1
349	14	rs28525131	rs11624386	16	20427995	20489494	61499	43.383	0	2	7	9	0.00321594	0.018360773	RNASE3
350	14	rs2415730	rs7146156	6	40679974	40738084	58110	21.215	19	6	0	25	3.67E-06	7.52E-05
351	14	rs2282037	rs710100	8	102658268	102672031	13763	20.053	1	0	4	5	0.084110069	0.217358126	C14orf73,TNFAIP2
352	14	rs12588781	rs1140848	10	104998655	105006869	8214	36.885	1	1	3	5	0.520966546	0.732935743	CRIP2,MTA1
353	14	rs12884681	rs9707626	33	105138663	105394721	256058	12.673	17	16	10	43	0.066796245	0.188488254
354	14	rs2854754	rs10141910	101	105450669	106243464	792795	16.841	28	8	13	49	0.008996607	0.044173339
355	15	rs2199325	cnv3962p40	154	18523042	20093116	1570074	13.166	37	29	31	97	0.02048597	0.085242469	,LOC283755,LOC650137,OR4M2,OR4N4,A26B1
356	15	cnvGap_CNV_3963.2p87	rs8033142	181	20261740	20691555	429815	31.88225	3	2	1	6	0.662991022	0.788204822	,CYFIP1,LOC283767,TUBGCP5,NIPA1,NIPA2
357	15	rs11263694	cnvGap_CNV_3964p138	30	20807351	21157119	349768	16.925	14	9	8	31	0.596486351	0.738440613	GOLGA8E
358	15	rs8027906	rs11161396	240	21270922	21861355	590433	25.233	5	0	2	7	0.193233283	0.392055959	,MAGEL2,MKRN3,NDN
359	15	rs7177801	rs12050838	206	22070875	22768704	697829	21.086	3	3	5	11	0.612032027	0.738440613	,C15orf2,SNRPN,SNURF
360	15	rs2714731	rs10459725	260	22964651	23557353	592702	141.62	1	0	1	2	1	1	ATP10A,UBE3A
361	15	rs11630247	rs28626174	448	23649253	24668459	1019206	634.399	1	0	0	1	1	1	ATP10A,GABRA5,GABRB3
362	15	rs140684	rs4614674	235	24771099	25421707	650608	18.65125	3	0	3	6	0.375341944	0.56705506	GABRG3,GABRA5
363	15	cnvGap_CNV_4001.1p39	cnvGap_CNV_4001.3p191	9	26219120	26312844	93724	9.187	12	2	14	28	0.01216386	0.055817338	FLJ32679,GOLGA8G,HERC2
364	15	cnv4004PP2	rs17682773	198	27142763	27538255	395492	139.0455	1	0	1	2	1	1	APBA2,KIAA0574,NDNL2
365	15	cnvGap_CNV_4014.1p70	cnvGap_CNV_4014.1p353	6	28169412	28218121	48709	6.482	9	1	2	12	0.057683014	0.175915278	,CHRFAM7A
366	15	cnvGap_CNV_4014.3p23	cnvGap_CNV_4014.10p67	43	28277730	28591312	313582	19.6675	5	2	1	8	0.368078358	0.563415107	,CHRFAM7A
367	15	rs8038419	rs12438793	50	28714502	28881771	167269	81.029	2	2	0	4	0.294585739	0.483751164	,ARHGAP11B
368	15	rs10459623	rs2946544	149	29807211	30303265	496054	15.68	1	4	4	9	0.132461906	0.304297637	CHRNA7
369	15	rs8041153	rs2339336	139	31659435	31805010	145575	29.0355	1	3	0	4	0.089563536	0.229810423	RYR3
370	15	cnvGap_CNV_4024.1p141	cnvGap_CNV_4024.2p144	27	32481609	32625184	143575	34.641	4	5	8	17	0.221576518	0.421936976	,GOLGA8B,GOLGA8A
371	15	rs4924012	rs2947252	10	33803012	33814431	11419	19.1045	1	0	5	6	0.029482318	0.110898543
372	15	rs812584	rs965415	163	34153514	34518971	365457	133.9565	1	1	0	2	0.726190476	0.846934736
373	15	rs7497788	rs7163993	104	36933439	37147461	214022	166.476	1	0	0	1	1	1
374	15	cnv4073PP3	rs11638863	15	43015951	43029297	13346	13.627	8	3	5	16	0.744575907	0.860204166	,C15orf43
375	15	rs7177292	rs8039174	164	43905619	44485438	579819	104.2795	1	1	0	2	0.726190476	0.846934736
376	15	rs165038	rs552806	79	44525897	44724345	198448	160.604	1	0	0	1	1	1
377	15	rs1355589	rs1496908	159	45033943	45558824	524881	9.905	3	0	3	6	0.375341944	0.56705506
378	15	rs7169110	rs785011	102	45763572	45944815	181243	73.6155	1	1	0	2	0.726190476	0.846934736	SEMA6D
379	15	rs2255994	rs1478187	71	51940915	52072594	131679	144.044	1	0	0	1	1	1
380	15	rs7177904	rs11638223	79	54463749	54681770	218021	21.959	5	1	7	13	0.143747988	0.326760474	,MNS1,TEX9
381	15	rs8030835	rs2414558	196	55885179	56328375	443196	183.292	1	0	0	1	1	1	ALDH1A2,AQP9
382	15	rs4775400	rs4517727	137	59469371	59796241	326870	198.28	1	0	0	1	1	1
383	15	rs6494295	rs2083013	144	59829347	60188774	359427	169.958	1	0	0	1	1	1	FAM148A,VPS13C
384	15	rs12438442	cnvGap_CNV_4196p155	14	72122858	72167635	44777	26.68	3	0	0	3	0.182634258	0.375202596	CCDC33,GOLGA6,ISLR,ISLR2,PML,STRA6
385	15	rs11632813	rs7164541	16	73557085	73577699	20614	29.201	2	0	3	5	0.368342667	0.563415107	PTPN9,SIN3A
386	15	rs8033106	rs4260027	61	81096516	81254478	157962	181.822	1	0	0	1	1	1	AP3B2,CPEB1,FSD2
387	15	rs2937951	rs4842899	10	84142286	84150824	8538	73.537	1	0	1	2	1	1	AKAP13,KLHL25
388	15	rs10520615	rs2448928	147	84570270	84920344	350074	254.765	1	0	0	1	1	1	AGBL1
389	15	rs7178451	rs4887307	170	85517910	85949848	431938	201.956	1	0	0	1	1	1
390	15	rs10438429	rs8038512	6	86886697	86907237	20540	7.753	1	0	2	3	0.615422078	0.738440613	ACAN,DET1,HAPLN3,ISG20,ISG20L1,MFGE8
391	15	rs7182369	rs10152994	55	88444608	88585934	141326	116.741	1	0	2	3	0.615422078	0.738440613	,CIB1,IDH2,LOC390637,SEMA4B
392	15	rs7162183	rs4965146	141	94886190	95309233	423043	178.776	1	0	0	1	1	1	SPATA8
393	15	rs234510	rs8029926	234	95349259	95935952	586693	31.0815	8	0	2	10	0.02428754	0.099376519
394	15	rs1982260	rs7170035	178	96681758	97049391	367633	127.498	2	0	0	2	0.338963964	0.528353353	IGF1R,FLJ39743
395	15	rs12910753	rs8038037	88	98177079	98414814	237735	217.522	0	0	1	1	0.589285714	0.738440613	ADAMTS17
396	16	rs3209623	rs2858942	11	163618	165653	2035	27.081	0	0	9	9	2.45E-05	0.000343194	HBA2,HBA1,HBM,HBQ1,HBZ
397	16	rs2269557	rs2384971	17	617630	637250	19620	58.51	1	0	2	3	0.615422078	0.738440613	C16orf13,C16orf14,C16orf24,CCDC78,FBXL16,LOC339123,METRN,RAB40C,RHBDL1,RHOT2,STUB1,WDR24,WDR90,WFIKKN1
398	16	rs11861214	rs12448210	29	686612	715506	28894	39.5985	1	0	3	4	0.226928006	0.421936976	C16orf13,C16orf14,C16orf24,CCDC78,FBXL16,LOC339123,METRN,RAB40C,RHBDL1,RHOT2,STUB1,WDR24,WDR90,WFIKKN1,HAGHL,NARFL
399	16	rs909910	rs4984765	13	1138939	1173355	34416	40.623	1	0	2	3	0.615422078	0.738440613	CACNA1H,C1QTNF8,SSTR5,TPSG1
400	16	rs2074969	rs4787270	118	2051231	2248205	196974	52.50025	1	0	5	6	0.029482318	0.110898543	CASKIN1,PKD1,RAB26,TRAF7,TSC2,C16orf79,GBL,DCI,DNASE1L2,E4F1,LOC283871,RNPS1
401	16	rs13336471	rs11641275	6	2638870	2639784	914	16.353	10	2	3	15	0.107706865	0.261802329	,KCTD5
402	16	rs4781292	rs6498340	22	12599154	12613937	14783	39.2275	0	0	6	6	0.001170287	0.007980708
403	16	cnvGap_CNV_4460.1p59	rs2609723	45	16269920	16708567	438647	21.104	7	7	1	15	0.028029845	0.110898543	,NOMO3,ABCC6
404	16	rs7186245	rs9284326	164	17545108	18072544	527436	264.38	0	1	0	1	0.258928571	0.441858732
405	16	cnvGap_CNV_4465.3p23	cnvGap_CNV_4465.3p467	11	18275607	18375874	100267	13.57	2	6	1	9	0.022918483	0.094562815	,NOMO2
406	16	cnvGap_CNV_4465.4p47	cnvGap_CNV_4466p101	8	18478553	18577474	98921	14.73	2	3	0	5	0.135815757	0.310165288	NOMO2
407	16	rs10852237	rs7501115	8	19856910	19871980	15070	23.056	11	0	2	13	0.002258389	0.013860863
408	16	cnvGap_CNV_4478.1p57	cnvGap_CNV_4478.6p158	121	21332845	21837178	504333	5.595	7	11	11	29	0.063529928	0.186785596	,LOC23117,IGSF6,METTL9,OTOA
409	16	cnvGap_CNV_4479p67	cnvGap_CNV_4479p396	8	22379841	22449051	69210	5.787	11	10	14	35	0.379550166	0.569905601	LOC23117
410	16	rs465428	rs154523	11	22530298	22583770	53472	20.885	3	3	3	9	0.906309814	0.995521519	LOC23117
411	16	rs11074907	rs8057055	11	28521466	28528253	6787	11.244	8	7	9	24	0.732833504	0.850641254	SULT1A1,CCDC101,SULT1A2
412	16	rs34954049	cnvGap_CNV_4507.3p125	19	28549743	28708848	159105	12.627	15	19	11	45	0.0060591	0.031315978	LOC440350,EIF3C,EIF3CL,LOC390688
413	16	rs7206789	cnvGap_CNV_4509.3p59	11	29348785	29466569	117784	6.8585	15	7	12	34	0.729635134	0.848935665	,BOLA2,BOLA2B,GIYD1,GIYD2,SULT1A3,SULT1A4
414	16	rs28719639	rs28569285	30	31985038	32300099	315061	12.883	7	4	12	23	0.118492489	0.281061893	,LOC729355,TP53TG3
415	16	rs28778587	cnvGap_CNV_4524.18p153	75	32419415	33240087	820672	12.09	33	26	30	89	0.181913331	0.375202596	,LOC729355,TP53TG3
416	16	rs34203008	rs34203008	1	33900037	33900037	0	13.587	3	4	4	11	0.565959048	0.738440613
417	16	rs7500004	cnv4537p8	51	34325303	34602723	277420	38.981	9	0	0	9	0.000478994	0.003986204
418	16	rs4640368	rs8051117	6	44943958	44991219	47261	4.178	18	12	15	45	1	1
419	16	rs28432380	cnvGap_CNV_4585p70	5	54362680	54390068	27388	15.2345	6	7	1	14	0.02769692	0.110898543
420	16	rs8054542	rs7195415	8	66234457	66246558	12101	26.323	1	1	4	6	0.233821863	0.425209389	RLTPR,ACD,C16orf48,LOC388284,PARD6A
421	16	rs2549222	rs3206834	3	68547820	68567959	20139	5.932	8	12	6	26	0.038504948	0.139443355	LOC348174
422	16	rs4782521	rs4782521	1	87122892	87122892	0	17.914	2	1	4	7	0.42132107	0.619367202	C16orf85,ZFPM1
423	17	rs7212945	rs1122073	10	14984724	14998961	14237	28.398	0	5	0	5	0.000885216	0.006791266
424	17	rs4924873	rs11659143	6	18308259	18341276	33017	17.137	13	0	3	16	0.000674046	0.005407058	LOC654346
425	17	rs2012843	rs7225451	13	19443475	19478062	34587	38.511	1	0	3	4	0.226928006	0.421936976
426	17	rs16972038	cnvGap_CNV_5049p255	13	31480186	31543875	63689	15.367	2	2	7	11	0.097526594	0.244314069	,CCL3L1,CCL3L3,CCL4L1,CCL4L2,TBC1D3B,TBC1D3C
427	17	rs16966714	rs2522040	8	36760641	36778704	18063	20.51	0	0	7	7	0.000327269	0.003031866	KRT33B
428	17	rs17660132	rs2732700	42	41521621	41710573	188952	25.55175	18	0	2	20	1.75E-06	4.26E-05	KIAA1267,
429	17	cnvGap_CNV_5117.2p22	rs155733	36	41771015	42137359	366344	24.675	25	16	7	48	0.001305375	0.008661337	ARL17,ARL17P1,LRRC37A2,NSF,LRRC37A
430	17	rs12603656	rs483557	10	70390763	70407723	16960	48.825	1	1	1	3	1	1	FADS6,FDXR,USH1G,GRIN2C,TMEM104
431	18	rs1493917	rs1032454	7	29646831	29664346	17515	23.745	3	1	1	5	0.850991898	0.945332629
432	18	rs12963484	rs7235869	185	32370299	32704550	334251	294.666	0	1	0	1	0.258928571	0.441858732	C18orf10,FHOD3,KIAA1328
433	18	rs2469869	rs2469871	8	36514524	36519446	4922	23.276	19	13	8	40	0.082737198	0.217358126
434	18	rs17077611	rs7237209	8	63448025	63465082	17057	25.207	0	0	7	7	0.000327269	0.003031866
435	18	rs11875083	rs9957606	16	64897188	64906488	9300	54.1455	2	8	0	10	0.000285977	0.002925309
436	18	rs12958013	rs17188953	8	65359372	65367619	8247	27.826	5	2	0	7	0.090332814	0.229810423	DOK6
437	18	cnv5585p2	cnv5588p9	11	74693156	74701153	7997	14.959	6	4	0	10	0.035071876	0.129475873
438	18	rs610806	rs8091076	12	74837368	74866893	29525	36.051	2	0	3	5	0.368342667	0.563415107	SALL3
439	18	rs635436	rs2278332	33	75696637	75762158	65521	36.489	1	0	6	7	0.009888989	0.04668744	KCNG2
440	19	rs7255181	rs2301742	99	525973	626513	100540	92.405	1	1	4	6	0.233821863	0.425209389	BSG,FGF22,HCN2,POLRMT,RNF126
441	19	rs351967	rs10415976	97	740890	892603	151713	32.975	5	1	5	11	0.401643267	0.597596497	AZU1,CFD,ELA2,PRG2,PRTN3,PTBP1,,ARID3A,C19orf22,KISS1R,MED16
442	19	rs4807395	rs2240164	16	953847	965712	11865	17.693	1	1	5	7	0.106383613	0.259872408	C19orf6,GRIN3B
443	19	rs2279796	rs6843	14	1010004	1039285	29281	18.058	1	0	5	6	0.029482318	0.110898543	HMHA1,ABCA7,CNN2,GPX4,POLR2E,SBNO2
444	19	rs757228	rs2074451	5	1052992	1058035	5043	31.542	1	1	1	3	1	1	GPX4,SBNO2,ABCA7,CNN2,HMHA1,POLR2E
445	19	rs6510599	rs4807862	68	1169219	1276150	106931	26.5005	3	1	4	8	0.58966849	0.738440613	EFNA2,C19orf26,STK11,ATP5D,MIDN,C19orf23,C19orf24,CIRBP
446	19	rs2074896	rs3760995	38	1342059	1387874	45815	71.9845	0	0	2	2	0.172458172	0.369768396	ADAMTSL5,APC2,C19orf25,DAZAP1,GAMT,NDUFS7,PCSK4,REEP6,RPS15
447	19	rs11668593	rs2244801	27	1411473	1448121	36648	37.349	1	0	2	3	0.615422078	0.738440613	APC2,C19orf25,PCSK4,REEP6,ADAMTSL5,DAZAP1,GAMT,NDUFS7,RPS15
448	19	rs11557272	rs7252741	13	1506073	1531334	25261	23.288	1	0	4	5	0.084110069	0.217358126	MBD3,MEX3D,TCF3,UQCR
449	19	rs8112336	rs11880932	13	1813102	1831422	18320	18.38	1	0	4	5	0.084110069	0.217358126	FAM108A1,KLF16,ADAT3,REXO1,SCAMP4
450	19	rs10407789	rs4806826	22	1923214	1941679	18465	43.0815	1	0	3	4	0.226928006	0.421936976	BTBD2,CSNK1G2,AP3D1,C19orf36,MKNK2,MOBKL2A
451	19	rs880525	rs7249204	15	2167532	2187637	20105	31.668	1	0	2	3	0.615422078	0.738440613	AMH,C19orf35,DOT1L,JSRP1,LOC645191,LSM7,OAZ1,PLEKHJ1,SF3A2,SPPL2B
452	19	rs3761018	rs8112524	4	2199882	2201528	1646	39.241	1	0	2	3	0.615422078	0.738440613	AMH,C19orf35,DOT1L,JSRP1,LOC645191,LSM7,OAZ1,PLEKHJ1,SF3A2,SPPL2B
453	19	rs12979801	rs8112989	29	2213084	2245279	32195	45.488	1	0	2	3	0.615422078	0.738440613	AMH,C19orf35,DOT1L,JSRP1,LOC645191,LSM7,OAZ1,PLEKHJ1,SF3A2,SPPL2B
454	19	rs11881243	rs7260606	21	2371674	2392710	21036	36.245	1	1	3	5	0.520966546	0.732935743	LMNB2,TIMM13,TMPRSS9
455	19	rs2379623	rs350841	18	3982810	4014067	31257	23.594	2	1	5	8	0.262286138	0.441858732	PIAS4,ZBTB7A,MAP2K2
456	19	rs6422427	rs10417466	20	8464242	8495812	31570	39.919	1	1	6	8	0.039312548	0.139872907	MYO1F,PRAM1,ZNF414,HNRPM
457	19	rs10409673	rs11672451	97	15640453	15698869	58416	72.3305	0	0	9	9	2.45E-05	0.000343194	CYP4F12,
458	19	rs6511105	rs33947	24	20404485	20507201	102716	72.1855	3	10	7	20	0.008862176	0.044173339
459	19	rs12981220	rs1645774	52	22813240	23008507	195267	83.207	1	0	2	3	0.615422078	0.738440613
460	19	rs2087540	rs29986	47	23129668	23310969	181301	123.913	1	0	2	3	0.615422078	0.738440613	,ZNF91
461	19	rs1020075	rs12232876	14	23332057	23357632	25575	71.2625	0	0	2	2	0.172458172	0.369768396	ZNF91
462	19	rs3108167	rs506463	81	41815435	42049129	233694	102.4455	1	0	1	2	1	1	ZNF345,ZNF461,ZNF567,ZNF790
463	19	rs13346024	rs4802070	10	45403050	45418176	15126	18.8685	1	1	6	8	0.039312548	0.139872907	MAP3K10,TTC9B,CNTD2,AKT2
464	19	rs28399456	rs1060090	19	46042735	46073380	30645	26.311	8	13	6	27	0.015554216	0.066409738	CYP2A7,CYP2A6
465	19	rs10418871	rs10417778	89	47990196	48391048	400852	48.267	3	3	5	11	0.612032027	0.738440613	PSG1,PSG11,PSG6,PSG7,,PSG2,PSG4,PSG5,PSG9
466	19	rs10405297	rs12462669	3	48430180	48445966	15786	59.136	1	2	0	3	0.26457529	0.441858732	PSG4,PSG5,PSG9,,PSG2
467	19	rs17207328	rs17239607	10	59423491	59435029	11538	16.47	6	1	18	25	1.12E-05	0.000183798	LILRA6
468	19	rs2569676	rs34177062	10	59986141	60035418	49277	24.435	0	3	8	11	0.001615404	0.010168759	KIR2DL4,KIR3DL1,KIR3DP1,KIR2DL1,KIR2DS4
469	19	rs35068131	rs4801308	22	60675666	60697067	21401	34.914	1	1	5	7	0.106383613	0.259872408	NAT14,ZNF628
470	19	rs609833	rs2292812	4	60776533	60781165	4632	38.11	1	0	3	4	0.226928006	0.421936976	LOC646643,NAT14,ZNF579,ZNF628,FIZ1,ZNF524,ZNF784
471	19	rs310465	rs310464	2	60815558	60815861	303	32.52	1	0	3	4	0.226928006	0.421936976	ZNF784,FIZ1,ZNF524,ZNF579
472	19	rs28553904	rs619934	12	61289847	61305824	15977	32.045	1	0	3	4	0.226928006	0.421936976	ZNF444,ZNF787
473	20	rs874499	rs6082996	93	2165138	2307429	142291	167.995	0	1	0	1	0.258928571	0.441858732	TGM3
474	20	rs6135263	rs444827	33	14729684	14773787	44103	100.8205	2	0	0	2	0.338963964	0.528353353	MACROD2
475	20	rs4815111	rs11700378	10	22273574	22276921	3347	26.843	0	0	6	6	0.001170287	0.007980708
476	20	rs5743493	rs6025767	111	36365189	36519413	154224	20.875	1	2	1	4	0.6781425	0.804270453	,BPI,LBP
477	21	rs2260868	rs10222103	35	13677116	13853913	176797	48.117	1	2	0	3	0.26457529	0.441858732
478	21	rs2827712	rs11910740	13	23099838	23130703	30865	53.577	0	0	3	3	0.05012285	0.159807269
479	21	cnv7372p1	cnv7373p4	6	23295613	23297139	1526	4.855	2	4	3	9	0.376877639	0.567628591
480	21	rs9983634	rs2827813	9	23345177	23352592	7415	28.367	0	0	9	9	2.45E-05	0.000343194
481	21	rs1102228	rs643853	4	43651954	43656244	4290	22.221	5	0	1	6	0.117545104	0.280168184	,SNF1LK
482	21	rs2236479	rs4819130	41	45743560	45782727	39167	45.853	0	0	3	3	0.05012285	0.159807269	COL18A1,SLC19A1
483	22	cnvGap_CNV_7556.1p72	cnvGap_CNV_7556.2p56	6	19876610	19946626	70016	8.878	6	3	7	16	0.618124424	0.738440613
484	22	rs9610900	rs5750807	216	20716617	20930912	214295	74.98675	6	1	1	8	0.166358219	0.369768396	,VPREB1
485	22	rs6001713	rs12171150	247	20988888	21570027	581139	20.5365	26	10	10	46	0.017396628	0.07300636	,GGTL4,PRAME,ZNF280A,ZNF280B
486	22	rs406958	rs140315	9	22676385	22717669	41284	11.47	11	12	12	35	0.265800764	0.442400594	GSTT1,
487	22	rs9612921	rs7288183	102	23991725	24244593	252868	216.269	5	3	6	14	0.763919645	0.875293024	IGLL3,LRP5L
488	22	rs361788	rs134316	82	33791277	33890258	98981	223.393	0	1	0	1	0.258928571	0.441858732	ISX
489	22	rs6001344	rs2076109	8	37693776	37711772	17996	23.7925	5	14	1	20	4.77E-06	9.01E-05	APOBEC3B
490	22	cnv7656p3	rs5757998	26	39222320	39269856	47536	40.623	2	0	3	5	0.368342667	0.563415107	MKL1
491	22	rs2341009	rs3810648	19	49480446	49522492	42046	28.3595	4	1	5	10	0.36971947	0.563764782	SHANK3,ACR
